# Supplementary material for: β-caryophyllene sensitizes hepatocellular carcinoma cells to chemotherapeutics and inhibits cell malignancy through targeting MAPK signaling pathway
Source: Front Pharmacol. 2024 Dec 13;15:1492670. doi: 10.3389/fphar.2024.1492670 (PMC11671526; doi:10.3389/fphar.2024.1492670)
Supplement: Supplementary file 1 [file Table2.xlsx]

## Sheet: BCP vs ethanol KEGG enrichment
Supplementary Table S2. DEGs based on KEGG pathway enrichment analysis in BCP-treated HepG2 cells versus control cells
ID	Description	GeneRatio	BgRatio	pvalue	p.adjust	geneID	Count
hsa05322	Systemic lupus erythematosus	11/218	137/8764	0.000595295	0.0741505	C4B/H3C14/H3C15/H2BC12/H2BC5/H2AC6/H2BC21/H2AC18/H2BC11/H4C8/H3C6	11
hsa05034	Alcoholism	13/218	188/8764	0.000810464	0.0741505	H3C14/H3C15/H2BC12/H2BC5/H2AC6/H2BC21/H2AC18/H2BC11/CREB3L4/SHC3/H4C8/ADORA2A/H3C6	13
hsa04613	Neutrophil extracellular trap formation	13/218	191/8764	0.000938974	0.0741505	H3C14/H3C15/H2BC12/H2BC5/H2AC6/H2BC21/TLR4/H2AC18/H2BC11/NCF2/CLEC7A/H4C8/H3C6	13
hsa04820	Cytoskeleton in muscle cells	13/218	229/8764	0.004661	0.21057	MYH15/COL4A1/CSRP2/AMPD2/COL1A1/SNTB1/DAAM1/MYH14/NEBL/TLN2/COL9A2/MYPN/ANK2	13
hsa04934	Cushing syndrome	10/218	155/8764	0.00524823	0.21057	ITPR1/CYP11A1/NR4A1/AXIN2/KCNK3/FZD4/CREB3L4/AGT/TCF7/CACNA1D	10
hsa04390	Hippo signaling pathway	9/218	157/8764	0.0163663	0.361442	NKD2/PRKCZ/DLG2/AXIN2/BMP2/FZD4/NKD1/TGFB3/TCF7	9
hsa04510	Focal adhesion	10/218	202/8764	0.0292542	0.367332	COL4A1/BUB1B-PAK6/COL1A1/MYLK3/PAK6/TNXB/SHC3/PGF/TLN2/COL9A2	10
hsa04310	Wnt signaling pathway	9/218	174/8764	0.029549	0.367332	NKD2/RSPO3/PRICKLE2/AXIN2/FZD4/NKD1/DAAM1/TCF7/CTNNBIP1	9
hsa04010	MAPK signaling pathway	13/218	299/8764	0.0357338	0.379421	DDIT3/ARRB1/TEK/NR4A1/TGFB3/PTPRR/CACNA1D/TGFA/CSF1R/PGF/ARTN/JMJD7-PLA2G4B/CACNA1E	13
hsa04360	Axon guidance	9/218	182/8764	0.0378021	0.379421	PRKCZ/BUB1B-PAK6/ABLIM2/SEMA5A/EFNB2/PAK6/EPHA7/FES/BOC	9
