# Supplementary material for: β-caryophyllene sensitizes hepatocellular carcinoma cells to chemotherapeutics and inhibits cell malignancy through targeting MAPK signaling pathway
Source: Front Pharmacol. 2024 Dec 13;15:1492670. doi: 10.3389/fphar.2024.1492670 (PMC11671526; doi:10.3389/fphar.2024.1492670)
Supplement: Supplementary file 4 [file Table6.xlsx]

## Sheet: BCP DEGs overlap LIHC
Supplementary Table S6. Inversely expressed DEGs between the RNA-seq dataset of BCP-treated HepG2 cells and the TCGA-LIHC dataset
GeneSymbol	BCP_treatment	LIHC_tumor_vs_Normal
CA5B	Down	Up
MAGEB17	Down	Up
SYN3	Down	Up
TNFSF15	Down	Up
MAP1A	Down	Up
FRMD3	Down	Up
ALYREF	Down	Up
ZBED6CL	Down	Up
GBP2	Down	Up
H2BC12	Down	Up
PAQR5	Down	Up
GNAZ	Down	Up
H1-2	Down	Up
TRNP1	Down	Up
MYEOV	Down	Up
TMEM120B	Down	Up
CCDC86	Down	Up
BICDL1	Down	Up
CLIP2	Down	Up
VAMP1	Down	Up
CYP26B1	Down	Up
PI3	Down	Up
MAFA	Down	Up
CCL26	Down	Up
FBXO27	Down	Up
NES	Down	Up
FBXO44	Down	Up
HPDL	Down	Up
S100A3	Down	Up
RAPGEF3	Down	Up
KCNH3	Down	Up
LYSMD4	Down	Up
ANKFN1	Down	Up
SCIN	Down	Up
H2BC11	Down	Up
MNX1	Down	Up
ANK1	Down	Up
ISYNA1	Down	Up
TMEM158	Down	Up
FAM222A	Down	Up
DPF1	Down	Up
RHBDL3	Down	Up
ZNF284	Down	Up
SHC3	Down	Up
H4C8	Down	Up
ADRA2C	Down	Up
FBXL22	Down	Up
SLC4A11	Down	Up
ZNF341	Down	Up
NR6A1	Down	Up
KHDC1	Down	Up
STXBP6	Down	Up
B3GNT4	Down	Up
PGF	Down	Up
CHST6	Down	Up
ARTN	Down	Up
ADORA2A	Down	Up
EN2	Down	Up
SP6	Down	Up
BOLA2B	Down	Up
CAMK2N2	Down	Up
MYB	Down	Up
H3C6	Down	Up
RASD2	Down	Up
CACNA1E	Down	Up
BOC	Down	Up
FUT3	Down	Up
C4B	UP	Down
PDK4	UP	Down
ALPL	UP	Down
P4HA3	UP	Down
RHOB	UP	Down
TCIM	UP	Down
SORBS2	UP	Down
MAP7	UP	Down
NR4A3	UP	Down
RSPO3	UP	Down
PPP1R15A	UP	Down
MAMDC2	UP	Down
CPS1	UP	Down
NR4A1	UP	Down
SEMA5A	UP	Down
PDE7B	UP	Down
ADGRG6	UP	Down
RETREG1	UP	Down
SELENOP	UP	Down
PLD1	UP	Down
FAH	UP	Down
ENPP1	UP	Down
HPD	UP	Down
CSF1R	UP	Down
SORBS1	UP	Down
CPAMD8	UP	Down
FAAH2	UP	Down
TRABD2B	UP	Down
GPD1	UP	Down
