# Supplementary material for: β-caryophyllene sensitizes hepatocellular carcinoma cells to chemotherapeutics and inhibits cell malignancy through targeting MAPK signaling pathway
Source: Front Pharmacol. 2024 Dec 13;15:1492670. doi: 10.3389/fphar.2024.1492670 (PMC11671526; doi:10.3389/fphar.2024.1492670)
Supplement: Supplementary file 5 [file Table4.xlsx]

## Sheet: TCGA-LIHC tumor vs normal DEGs
Supplementary Table S4. DEGs of tumor versus normal samples in TCGA-LIHC dataset
GeneSymbol	basemean_control	basemean_Treat	log2foldChange	pValues	FDR	change
A1BG	2.45061	1.60499	-0.610579	4.42455e-10	1.78661e-09	Down
A1BG-AS1	0.533419	0.861284	0.691219	0.0207673	0.0296778	Up
A1CF	323.701	160.048	-1.01616	7.82133e-21	1.78605e-19	Down
A2M	4698.8	2266.68	-1.05171	6.69504e-14	4.65511e-13	Down
A4GALT	3.39841	6.64026	0.966379	0.000436655	0.000798652	Up
A4GNT	0.153068	0.478778	1.64518	8.81107e-08	2.63818e-07	Up
AACS	7.6226	15.2003	0.995746	2.05541e-13	1.33668e-12	Up
AACSP1	0.00571367	0.263711	5.5284	0.000286794	0.000538234	Up
AADAC	451.216	260.36	-0.793307	1.12729e-14	8.77446e-14	Down
AADACP1	6.64043	3.49537	-0.92583	3.5073e-13	2.21046e-12	Down
AADAT	51.5837	7.40454	-2.80043	1.94492e-28	1.25504e-25	Down
AAK1	14.5935	22.4067	0.618603	3.94132e-09	1.40039e-08	Up
AARS2	13.1382	22.7449	0.79177	1.30802e-20	2.83484e-19	Up
AARSD1	0.179413	0.529303	1.56081	1.25846e-16	1.30369e-15	Up
AASS	92.8656	50.363	-0.882779	2.80176e-12	1.53594e-11	Down
AATBC	0.199372	0.394021	0.98281	9.11278e-05	0.000183172	Up
AATF	33.52	52.0541	0.634991	1.69328e-14	1.28256e-13	Up
ABAT	782.418	255.954	-1.61206	1.23273e-24	7.8284e-23	Down
ABCA1	128.973	65.3437	-0.980945	4.27964e-17	4.85317e-16	Down
ABCA11P	0.245258	0.418387	0.770537	3.25415e-06	7.90767e-06	Up
ABCA12	0.0583067	0.351292	2.59094	0.000129541	0.000255203	Up
ABCA17P	0.087803	0.398525	2.18233	2.87082e-06	7.02567e-06	Up
ABCA3	3.43617	10.7536	1.64595	0.000289416	0.00054295	Up
ABCA4	1.10037	2.47264	1.16807	0.00999776	0.0150338	Up
ABCA6	136.819	70.7543	-0.95138	4.37162e-14	3.10988e-13	Down
ABCA7	6.24857	12.2376	0.969727	4.33037e-08	1.34699e-07	Up
ABCA8	67.2408	24.0496	-1.48332	3.22076e-19	5.32024e-18	Down
ABCA9	10.0634	5.45725	-0.882872	5.50171e-12	2.87428e-11	Down
ABCB11	139.973	79.6628	-0.81317	4.74432e-11	2.18073e-10	Down
ABCB4	201.778	129.083	-0.644473	6.21724e-08	1.89819e-07	Down
ABCB5	0.0158486	1.45306	6.51859	4.6827e-09	1.65004e-08	Up
ABCB6	0.309153	0.664031	1.10293	8.58072e-09	2.92218e-08	Up
ABCB9	1.51746	2.93167	0.950062	4.9402e-07	1.33799e-06	Up
ABCC1	7.79983	15.2598	0.96822	0.0234283	0.0332171	Up
ABCC10	5.24571	13.4232	1.35552	1.53217e-24	9.54813e-23	Up
ABCC4	4.19479	12.6456	1.59197	2.67484e-06	6.58148e-06	Up
ABCC5	7.29418	15.468	1.08447	3.34515e-20	6.80736e-19	Up
ABCC6	206.771	128.7	-0.684024	1.6144e-11	7.90367e-11	Down
ABCC9	68.4542	23.4742	-1.54406	1.06176e-18	1.59455e-17	Down
ABCD1	17.3579	33.6524	0.95512	5.15584e-11	2.35689e-10	Up
ABCD3	167.143	93.1401	-0.843606	4.16825e-19	6.77349e-18	Down
ABCF2	6.52724	11.9642	0.874184	7.05808e-15	5.66345e-14	Up
ABCG2	46.4281	27.0803	-0.777755	3.40063e-12	1.83755e-11	Down
ABCG5	62.7237	41.8594	-0.583461	5.10062e-10	2.04066e-09	Down
ABCG8	155.247	91.3272	-0.76545	5.37449e-11	2.45124e-10	Down
ABHD11	10.6193	16.2806	0.616468	0.00020223	0.000387677	Up
ABHD11-AS1	0.0624274	0.184248	1.5614	0.0161051	0.0234576	Up
ABHD12	43.0309	73.3249	0.768928	1.61492e-13	1.06617e-12	Up
ABHD13	20.6519	13.3755	-0.626686	3.89737e-19	6.35395e-18	Down
ABHD14B	204.261	126.956	-0.686082	4.41337e-14	3.13624e-13	Down
ABHD15	40.8095	21.108	-0.951116	8.46896e-17	9.11804e-16	Down
ABHD16A	0.406046	0.719132	0.824614	4.61082e-09	1.62614e-08	Up
ABHD17C	5.9602	9.25933	0.635546	0.000199279	0.000382313	Up
ABHD18	14.779	8.03699	-0.878823	2.87231e-21	7.1822e-20	Down
ABHD2	374.934	189.398	-0.985218	3.79386e-16	3.64867e-15	Down
ABHD4	24.0772	41.8834	0.798708	2.31936e-10	9.70029e-10	Up
ABHD5	29.3545	19.0385	-0.62466	3.24599e-10	1.33579e-09	Down
ABHD6	66.7828	31.7741	-1.07162	3.46287e-20	6.9971e-19	Down
ABI3BP	8.14454	4.16408	-0.967834	5.58751e-13	3.39425e-12	Down
ABL2	12.9177	19.8581	0.620383	5.51874e-10	2.19477e-09	Up
ABLIM2	1.93137	5.28911	1.4534	2.80145e-07	7.84107e-07	Up
ABLIM3	121.99	59.3562	-1.03929	3.27357e-15	2.75376e-14	Down
ABRACL	19.6622	10.8224	-0.861412	5.00939e-13	3.07009e-12	Down
AC000068.1	0.268515	0.408141	0.604063	0.00194571	0.0032457	Up
AC002463.1	0.021925	0.129276	2.55981	0.0029399	0.00477934	Up
AC003072.1	0.243054	0.516491	1.08747	3.22967e-11	1.51729e-10	Up
AC003093.1	0.00532066	1.36431	8.00235	3.98284e-06	9.57259e-06	Up
AC003102.1	0.320718	0.964295	1.58817	1.70008e-16	1.73778e-15	Up
AC004076.2	0.124255	0.326134	1.39216	7.60913e-10	2.97291e-09	Up
AC004080.2	0	0.283107	Inf	4.70465e-16	4.45395e-15	Up
AC004130.2	0.112879	0.179131	0.666241	0.0188864	0.0271879	Up
AC004148.1	0.561599	1.10678	0.978753	1.25374e-08	4.17649e-08	Up
AC004156.1	0.179972	0.373137	1.05194	1.90406e-05	4.19729e-05	Up
AC004160.1	3.08977	0.604293	-2.35418	6.26314e-24	3.0045e-22	Down
AC004231.1	0.032962	0.132641	2.00865	8.81708e-05	0.00017771	Up
AC004263.2	0.30332	0.507432	0.742374	0.000110061	0.000218813	Up
AC004522.5	1.04193	0.597406	-0.802471	3.10162e-14	2.26529e-13	Down
AC004540.1	0.402097	0.844232	1.0701	0.0324452	0.0449937	Up
AC004540.2	1.76945	0.411576	-2.10407	6.16893e-22	1.77304e-20	Down
AC004585.1	0.178186	0.340622	0.934789	0.00254553	0.00417588	Up
AC004593.1	0.135822	0.27146	0.999029	0.000493451	0.0008972	Up
AC004687.1	0.415784	0.952779	1.19631	0.00386266	0.00615763	Up
AC004801.2	0.0795041	0.207676	1.38524	9.0247e-08	2.69569e-07	Up
AC004812.2	0.410453	0.865304	1.07599	1.97105e-15	1.7054e-14	Up
AC004816.1	0.199496	0.818095	2.03591	6.25251e-18	8.1165e-17	Up
AC004832.5	0.913151	0.488478	-0.902559	9.89421e-11	4.34249e-10	Down
AC004854.2	0.278689	0.472391	0.761326	0.00103207	0.00179449	Up
AC004870.2	0.000431367	0.102267	7.8892	0.000105106	0.000209543	Up
AC004890.2	0.224157	0.818568	1.86859	5.19801e-12	2.7263e-11	Up
AC004918.3	0.554306	1.02827	0.891468	5.00464e-09	1.75853e-08	Up
AC004943.2	0.852689	1.40026	0.715602	0.00111668	0.0019312	Up
AC004980.1	0.531596	0.868891	0.708843	2.62474e-09	9.52911e-09	Up
AC005041.3	0.153549	0.477696	1.63739	8.87982e-14	6.06487e-13	Up
AC005077.4	8.18163	4.24638	-0.946155	8.70817e-13	5.14015e-12	Down
AC005089.1	0.248516	0.855046	1.78266	1.92633e-13	1.25888e-12	Up
AC005100.1	0.00449516	0.521267	6.8575	0.00695168	0.0107168	Up
AC005154.2	0.109424	0.236063	1.10924	2.2968e-07	6.50399e-07	Up
AC005225.4	2.59962	1.2215	-1.08964	1.03282e-14	8.08313e-14	Down
AC005229.4	1.5103	2.55892	0.760706	5.80133e-08	1.77718e-07	Up
AC005261.1	10.5204	15.9767	0.602788	1.30612e-10	5.64311e-10	Up
AC005304.2	0.275327	0.129845	-1.08435	1.38264e-12	7.91593e-12	Down
AC005329.1	0.161216	0.457274	1.50406	0.00369426	0.00590917	Up
AC005332.3	1.20144	2.00306	0.73744	1.04081e-06	2.69729e-06	Up
AC005332.4	0.551753	0.841781	0.609423	0.000123021	0.000243149	Up
AC005332.5	0.783076	2.51315	1.68227	4.62439e-23	1.71945e-21	Up
AC005394.2	0.00240455	0.108847	5.50039	2.04858e-05	4.49931e-05	Up
AC005537.1	0.0212895	0.146965	2.78726	0.0119849	0.0178105	Up
AC005538.3	0.46478	0.165732	-1.4877	3.32998e-17	3.82613e-16	Down
AC005550.2	0.410109	1.52501	1.89474	4.21285e-06	1.00939e-05	Up
AC005618.1	0.0558531	0.205279	1.87788	1.68738e-07	4.85954e-07	Up
AC005632.6	0.0486927	0.209837	2.10749	6.55448e-06	1.53298e-05	Up
AC005674.1	0.417992	0.726229	0.796948	0.000123021	0.000243149	Up
AC005785.1	0.104515	0.257791	1.3025	6.58463e-10	2.59238e-09	Up
AC005829.1	0.0653961	0.290096	2.14925	1.8635e-14	1.40299e-13	Up
AC006033.1	0.18058	0.318435	0.81836	0.0189377	0.027252	Up
AC006042.1	0.118858	0.29178	1.29565	0.000150596	0.000293961	Up
AC006065.4	0.00436267	0.382397	6.45371	0.000331096	0.000615943	Up
AC006077.2	0.123453	0.385189	1.6416	7.77889e-13	4.61748e-12	Up
AC006128.1	0.276955	0.62878	1.1829	2.48739e-07	7.01302e-07	Up
AC006206.2	0.0199898	0.25393	3.6671	0.000141322	0.000276913	Up
AC006213.3	0.0682806	0.229399	1.74831	0.000821536	0.00144985	Up
AC006213.4	0.237752	0.492301	1.05008	0.000231822	0.000441234	Up
AC006277.1	0.0873762	0.373788	2.09691	3.85955e-20	7.70523e-19	Up
AC006329.1	3.08105	1.21721	-1.33985	8.26262e-17	8.91989e-16	Down
AC006369.1	0.500539	0.247989	-1.01321	3.59681e-09	1.2846e-08	Down
AC006435.2	0.125764	0.272677	1.11648	4.73933e-07	1.28672e-06	Up
AC006449.5	0.116596	0.284228	1.28553	5.71949e-09	1.99359e-08	Up
AC006460.1	0.225168	1.16855	2.37565	1.38005e-08	4.57365e-08	Up
AC006504.1	0.119996	0.205726	0.777742	0.00165077	0.00278268	Up
AC006504.5	1.00993	1.62991	0.690541	2.31009e-08	7.45099e-08	Up
AC006504.7	0.19297	0.432368	1.16388	9.16498e-09	3.10912e-08	Up
AC006511.3	0.39632	0.597457	0.59217	0.00252448	0.00414272	Up
AC006525.1	0.00291202	0.233991	6.32829	2.7779e-11	1.314e-10	Up
AC006538.1	0.0702407	0.357666	2.34824	4.44971e-14	3.16094e-13	Up
AC006547.1	0.251971	0.418588	0.732271	4.613e-06	1.09934e-05	Up
AC006946.2	0.00875468	0.110308	3.65533	5.44302e-05	0.000112691	Up
AC007038.1	0.130427	0.248888	0.932252	1.17442e-08	3.92736e-08	Up
AC007066.2	0.340148	0.717163	1.07614	1.34025e-12	7.68208e-12	Up
AC007099.1	0.0216723	0.894163	5.36661	5.10356e-06	1.20976e-05	Up
AC007191.1	0.414813	0.730943	0.817299	0.00158944	0.00268577	Up
AC007218.3	0.215028	0.132088	-0.703019	1.66568e-08	5.47042e-08	Down
AC007221.1	1.3502	0.362424	-1.89743	7.84674e-18	9.97878e-17	Down
AC007262.2	1.13203	0.598109	-0.920437	5.53689e-13	3.36761e-12	Down
AC007277.1	0.0132432	0.163347	3.62462	3.6731e-05	7.78684e-05	Up
AC007292.1	0.191927	0.445777	1.21577	2.45503e-07	6.92966e-07	Up
AC007298.2	0.538691	0.210343	-1.35671	1.15834e-13	7.79395e-13	Down
AC007319.1	3.73699	1.28036	-1.54532	1.05576e-21	2.88518e-20	Down
AC007344.1	5.86086	1.94141	-1.59401	9.67772e-18	1.2092e-16	Down
AC007391.3	0.594474	0.280892	-1.0816	2.12697e-09	7.84005e-09	Down
AC007405.1	0.271479	0.776435	1.51602	1.28777e-07	3.7645e-07	Up
AC007405.3	1.53831	2.61465	0.765279	2.34034e-06	5.80054e-06	Up
AC007406.2	0.119444	0.630042	2.39911	0.000840076	0.00148021	Up
AC007448.4	0.266998	0.50101	0.908008	0.0120422	0.0178888	Up
AC007485.2	2.23976	3.82542	0.772276	1.82917e-14	1.37766e-13	Up
AC007493.1	0.00933611	1.10982	6.89328	4.6315e-05	9.69229e-05	Up
AC007535.1	2.39334	0.47838	-2.3228	2.00998e-21	5.21251e-20	Down
AC007541.1	0.900275	1.44457	0.682198	5.40988e-06	1.27904e-05	Up
AC007608.3	0.145829	0.376842	1.36968	0.00703917	0.0108408	Up
AC007611.1	0.19803	0.450372	1.1854	5.79115e-11	2.62511e-10	Up
AC007614.1	0.139217	0.280259	1.00942	0.000677648	0.00120957	Up
AC007639.1	0.0128074	0.313221	4.61213	1.36997e-10	5.9024e-10	Up
AC007663.2	0.0963484	0.212755	1.14286	0.0197521	0.0283444	Up
AC007731.1	0.0942368	0.203435	1.1102	0.000102329	0.000204311	Up
AC007749.2	0.00660189	0.266301	5.33403	9.86352e-08	2.9318e-07	Up
AC007773.1	0.195736	0.659595	1.75267	8.53587e-11	3.7819e-10	Up
AC007842.1	0.137311	0.597281	2.12097	1.24515e-16	1.29154e-15	Up
AC007906.2	2.10168	0.424952	-2.30617	1.0841e-24	7.20475e-23	Down
AC007920.2	1.08247	0.651321	-0.732891	1.94891e-12	1.08902e-11	Down
AC007953.1	0.493788	0.329603	-0.583165	1.14387e-06	2.94948e-06	Down
AC007996.1	0.959486	1.85985	0.954855	9.29302e-07	2.42243e-06	Up
AC008060.1	0.000753339	0.131424	7.44672	5.7533e-05	0.000118722	Up
AC008079.1	0.220086	0.342698	0.638871	0.000729597	0.00129617	Up
AC008105.3	0.554586	0.924921	0.737919	0.0142517	0.0209225	Up
AC008467.1	0.19925	0.416196	1.06269	3.73067e-05	7.90222e-05	Up
AC008537.3	6.65002	3.66895	-0.857993	2.13664e-11	1.02744e-10	Down
AC008549.1	31.5761	10.4305	-1.59803	3.25519e-18	4.42369e-17	Down
AC008555.6	0.690285	1.09621	0.667267	2.0017e-05	4.40215e-05	Up
AC008556.1	1.84852	0.452751	-2.02959	8.51283e-27	1.5481e-24	Down
AC008592.3	0.400577	0.263871	-0.602249	1.80998e-05	4.00694e-05	Down
AC008592.4	0.54274	0.25533	-1.0879	3.46858e-10	1.42038e-09	Down
AC008610.1	0.115384	0.394713	1.77436	4.34668e-12	2.30832e-11	Up
AC008735.2	0.259562	0.65543	1.33636	5.58281e-10	2.21981e-09	Up
AC008736.1	0.31868	0.570926	0.841198	0.000700582	0.00124784	Up
AC008764.2	0.227035	0.404947	0.834818	6.17735e-06	1.45122e-05	Up
AC008764.8	0.149182	0.34499	1.20948	1.00791e-13	6.82773e-13	Up
AC008771.1	0.486254	0.766151	0.65592	3.59255e-06	8.67416e-06	Up
AC008780.1	7.01029	2.42961	-1.52875	3.4622e-20	6.9971e-19	Down
AC008825.1	0.00831099	0.116456	3.80862	7.74085e-05	0.000157126	Up
AC008915.2	0.586371	0.922154	0.653194	0.00424395	0.00672976	Up
AC008945.2	0.164353	0.883853	2.42701	0.000395106	0.00072778	Up
AC008969.1	0.815036	1.43605	0.817174	9.84e-05	0.00019678	Up
AC009005.1	0.109818	0.450251	2.03562	1.11512e-12	6.45827e-12	Up
AC009053.3	0.186617	0.421512	1.17549	5.18169e-10	2.07102e-09	Up
AC009061.2	0.547115	0.900237	0.71846	7.19323e-09	2.48007e-08	Up
AC009065.4	0.19234	0.489671	1.34815	2.86422e-12	1.56932e-11	Up
AC009090.6	0.243598	0.460724	0.919399	0.000793774	0.00140407	Up
AC009093.1	0.0664321	0.165004	1.31255	3.44321e-05	7.32355e-05	Up
AC009093.5	0.793191	0.310873	-1.35134	1.32619e-11	6.58352e-11	Down
AC009120.2	0.665305	1.27442	0.937754	1.00869e-07	2.99154e-07	Up
AC009133.1	0.184465	0.531591	1.52697	7.49691e-14	5.17679e-13	Up
AC009159.3	2.25909	0.937959	-1.26815	1.30057e-17	1.5971e-16	Down
AC009236.1	0.0264929	0.527859	4.31647	2.10724e-09	7.77018e-09	Up
AC009237.15	0.191724	0.311473	0.700075	0.000158008	0.000307486	Up
AC009237.3	0.504127	0.926111	0.8774	2.13919e-05	4.68291e-05	Up
AC009262.1	0.00251181	0.0645774	4.68423	0.000244432	0.000463426	Up
AC009271.1	0.018044	0.349012	4.27369	0.0016767	0.00282544	Up
AC009275.1	0.344819	1.09882	1.67204	0.0109097	0.016323	Up
AC009283.1	1.75634	2.90291	0.72493	1.1057e-07	3.26086e-07	Up
AC009315.1	0.0334506	0.225236	2.75133	0.0158851	0.0231675	Up
AC009407.1	3.66386	6.517	0.830845	0.022027	0.0313436	Up
AC009533.1	1.26233	2.80033	1.14951	6.43352e-12	3.32978e-11	Up
AC009549.1	0.229434	0.487489	1.08729	3.46539e-06	8.38727e-06	Up
AC009686.2	0.151064	0.388394	1.36236	3.61182e-05	7.66099e-05	Up
AC009690.1	0.0384006	0.176436	2.19995	2.32798e-06	5.77134e-06	Up
AC009812.1	0.507543	0.829095	0.708007	6.95727e-06	1.6198e-05	Up
AC009831.1	0.792883	0.393704	-1.01	3.20932e-15	2.70313e-14	Down
AC009899.1	0.00459774	0.12665	4.78378	3.4557e-08	1.08811e-07	Up
AC009961.1	0.215659	0.380948	0.820844	1.191e-05	2.69419e-05	Up
AC010148.1	0.160193	0.669765	2.06384	9.00684e-08	2.69156e-07	Up
AC010168.2	0.431102	0.934923	1.11682	6.93296e-09	2.39487e-08	Up
AC010175.1	0.322157	0.195043	-0.723976	2.06219e-10	8.67916e-10	Down
AC010186.3	0.443878	0.726749	0.711295	0.000171912	0.000332778	Up
AC010198.2	0.0919439	0.352675	1.93952	0.016259	0.0236714	Up
AC010201.2	0.0872686	0.374974	2.10326	8.64176e-18	1.08899e-16	Up
AC010255.2	0.194244	2.22438	3.51747	0.000251605	0.000476169	Up
AC010280.2	2.31767	0.389537	-2.57284	1.61296e-23	6.83595e-22	Down
AC010300.1	0.15918	0.516683	1.69862	1.26751e-13	8.50009e-13	Up
AC010326.3	1.06159	1.60491	0.596264	2.77374e-06	6.80559e-06	Up
AC010326.4	0.339079	0.694215	1.03376	9.61403e-10	3.70272e-09	Up
AC010327.5	0.0820975	0.218235	1.41047	1.08538e-06	2.80727e-06	Up
AC010327.6	0.483054	0.892303	0.885348	5.04199e-09	1.76979e-08	Up
AC010343.1	0.564569	0.898884	0.670983	0.0133467	0.0196749	Up
AC010378.1	0.0508322	1.35526	4.73668	1.29184e-09	4.8869e-09	Up
AC010422.8	0.231946	0.450199	0.956775	9.41047e-07	2.45063e-06	Up
AC010457.1	0.0136019	0.154989	3.51029	0.0184528	0.0266174	Up
AC010491.1	0.210161	0.441817	1.07195	4.02404e-06	9.66698e-06	Up
AC010491.2	1.617	4.55968	1.49561	0.0242744	0.0343243	Up
AC010501.2	0.0951794	0.227138	1.25485	0.00617848	0.00958554	Up
AC010536.1	0.119002	0.266823	1.1649	8.65019e-08	2.59201e-07	Up
AC010547.2	1.43565	0.350359	-2.03479	4.18123e-27	8.99368e-25	Down
AC010595.1	0.00157814	0.150141	6.57195	9.46256e-07	2.46342e-06	Up
AC010615.2	0.112956	0.647391	2.51888	0.000179509	0.000346645	Up
AC010618.3	0.341566	0.623452	0.868112	1.19946e-07	3.51817e-07	Up
AC010624.2	0.00408975	0.150975	5.20615	0.000262887	0.000496346	Up
AC010642.2	0.677554	1.23589	0.867144	2.29057e-17	2.69374e-16	Up
AC010643.1	0.328893	1.59204	2.27519	0.00997299	0.0150022	Up
AC010719.1	0.207035	1.48175	2.83936	1.16393e-22	3.93299e-21	Up
AC010761.1	0.165584	0.359864	1.11989	9.31985e-10	3.59634e-09	Up
AC010789.1	0.00467411	0.234274	5.64736	0.00481396	0.00756885	Up
AC010834.3	0.16744	0.300793	0.845131	3.38276e-06	8.19632e-06	Up
AC010872.2	5.29082	1.28406	-2.04278	2.08898e-22	6.76182e-21	Down
AC010883.1	0.131331	0.288583	1.13578	4.25681e-07	1.16299e-06	Up
AC010894.2	0.0272022	0.730037	4.74617	8.30479e-06	1.91261e-05	Up
AC010969.1	1.21201	0.331874	-1.86869	4.60278e-11	2.12054e-10	Down
AC010970.1	5.43868	0.878765	-2.62971	0.00662964	0.010244	Down
AC010997.4	0.200054	0.340882	0.768882	0.000251724	0.00047626	Up
AC011029.1	0.0201713	0.258031	3.67717	1.62979e-05	3.63136e-05	Up
AC011294.1	0.0443121	1.03258	4.54241	1.79309e-15	1.56155e-14	Up
AC011322.1	0.033258	0.150655	2.17947	1.49068e-08	4.92315e-08	Up
AC011379.2	0.223516	0.490214	1.13303	8.05385e-05	0.0001631	Up
AC011445.1	0.0831415	0.51515	2.63135	5.80645e-14	4.07552e-13	Up
AC011447.3	0.0947276	0.26109	1.46269	0.000996023	0.00173573	Up
AC011447.7	0.0720817	0.571071	2.98597	6.07412e-11	2.74653e-10	Up
AC011455.8	0.883141	2.13755	1.27524	2.10399e-05	4.61294e-05	Up
AC011468.1	0.293985	0.755069	1.36087	1.86554e-11	9.04246e-11	Up
AC011477.2	0.336506	0.50432	0.583707	0.0147494	0.0216119	Up
AC011481.3	0.952803	2.29024	1.26525	7.24623e-06	1.68277e-05	Up
AC011498.7	0.146995	0.445824	1.60071	1.45251e-15	1.28056e-14	Up
AC011503.1	0.0105203	0.38859	5.207	1.27737e-08	4.25094e-08	Up
AC011503.2	0.363237	0.89178	1.29577	0.000932535	0.00163244	Up
AC011591.1	1.3865	0.816878	-0.763252	9.33737e-09	3.16584e-08	Down
AC011632.1	0.00571423	0.368696	6.01173	1.32857e-06	3.39683e-06	Up
AC011815.1	0.244741	0.567249	1.21272	2.35943e-07	6.67208e-07	Up
AC011840.1	0.00375269	0.169482	5.49707	0.00495772	0.00778387	Up
AC012063.1	0.405607	0.612424	0.594448	2.52336e-05	5.4706e-05	Up
AC012073.1	0.17718	0.38848	1.13262	8.23074e-06	1.8967e-05	Up
AC012085.1	0.315146	0.131043	-1.26598	1.79283e-06	4.51402e-06	Down
AC012236.1	0.300163	1.69033	2.49349	7.29941e-09	2.51514e-08	Up
AC012360.3	0.530802	0.910825	0.779	5.34762e-10	2.12968e-09	Up
AC012409.1	2.06085	0.657709	-1.64772	2.14657e-17	2.53754e-16	Down
AC012433.2	0.00720775	0.152525	4.40335	1.61549e-06	4.09481e-06	Up
AC012443.2	0.0943199	0.228193	1.27462	1.20448e-05	2.72346e-05	Up
AC012459.1	0.393885	0.751153	0.931333	0.00728224	0.0111904	Up
AC012615.1	0.245112	0.624362	1.34894	3.37232e-15	2.82732e-14	Up
AC012615.6	0.331659	0.572109	0.78659	0.00228199	0.00376827	Up
AC012645.1	0.327021	0.612862	0.906178	0.000269305	0.000507794	Up
AC012676.1	0.185369	0.477085	1.36385	1.89786e-08	6.18621e-08	Up
AC012676.5	0.354734	0.626062	0.819567	0.0180953	0.0261413	Up
AC013287.1	0.0103663	0.244436	4.55948	0.0010624	0.0018445	Up
AC013731.1	0.0625835	0.252222	2.01084	6.05552e-16	5.66579e-15	Up
AC015631.1	0.00248706	0.284974	6.84025	3.16778e-11	1.49172e-10	Up
AC015660.1	0.0570462	0.227438	1.99527	5.53608e-05	0.000114464	Up
AC015712.2	0.300511	0.196835	-0.61043	1.60179e-07	4.62503e-07	Down
AC015813.1	1.34642	3.03708	1.17356	3.78661e-07	1.04206e-06	Up
AC015813.5	0.22995	0.403414	0.810942	2.42276e-07	6.8492e-07	Up
AC015849.3	0.133735	0.247162	0.886081	9.01647e-05	0.000181418	Up
AC015912.3	0.193032	0.523139	1.43835	8.2644e-05	0.00016716	Up
AC015922.2	0.381978	0.171699	-1.15361	2.13675e-15	1.84001e-14	Down
AC015922.3	0.980716	0.484366	-1.01774	5.03411e-18	6.63389e-17	Down
AC016027.1	1.60773	0.876573	-0.875081	1.88533e-16	1.91442e-15	Down
AC016394.2	0.202875	0.456843	1.17111	1.56808e-10	6.70684e-10	Up
AC016405.3	0.248031	0.781795	1.65627	0.000121173	0.000239686	Up
AC016590.4	0.106442	0.182074	0.774457	0.000501906	0.000911424	Up
AC016682.1	6.79227	0.839771	-3.01583	1.84351e-26	2.90375e-24	Down
AC016705.2	0.370905	0.560467	0.595581	2.74522e-07	7.69445e-07	Up
AC016710.1	0.000651165	0.233169	8.48414	6.24326e-06	1.46533e-05	Up
AC016717.2	0.00756956	0.614125	6.34218	0.00233901	0.00385766	Up
AC016739.1	1.06622	2.09059	0.971412	0.000586812	0.00105582	Up
AC016747.1	5.15035	8.40088	0.705869	1.26753e-13	8.50009e-13	Up
AC016831.1	0.394357	0.248812	-0.664449	0.00823816	0.0125568	Down
AC016885.3	0.00222263	0.281465	6.98454	1.69272e-09	6.31266e-09	Up
AC016924.1	0.228915	0.549257	1.26267	7.88871e-05	0.000159974	Up
AC018467.1	3.63373	1.77529	-1.03339	3.19472e-12	1.73613e-11	Down
AC018529.2	0.128467	0.22293	0.79519	2.56412e-05	5.55415e-05	Up
AC018553.1	0.138108	0.866579	2.64954	0.000589973	0.00106122	Up
AC018638.6	0.0629701	0.187799	1.57645	3.41488e-05	7.26948e-05	Up
AC018638.7	0.181571	0.408208	1.16877	1.37022e-06	3.49981e-06	Up
AC018665.1	0.217084	0.589909	1.44224	1.34329e-08	4.45846e-08	Up
AC018755.4	0.532563	0.178399	-1.57784	2.97178e-09	1.0717e-08	Down
AC018865.2	0.00545099	0.298804	5.77654	0.00378945	0.00604885	Up
AC018904.1	0.785014	1.21692	0.632443	3.75079e-05	7.94146e-05	Up
AC019080.5	0.30731	0.466758	0.602982	7.03847e-05	0.000143715	Up
AC019131.2	1.61558	0.867541	-0.897044	2.79872e-08	8.91348e-08	Down
AC019257.1	0.753423	0.230524	-1.70854	2.64147e-19	4.44033e-18	Down
AC020656.2	0.627343	1.68885	1.42872	0.0121472	0.0180382	Up
AC020904.2	0.123003	0.35364	1.52358	4.97626e-12	2.61961e-11	Up
AC020907.1	0.258421	0.786782	1.60624	0.000554921	0.00100177	Up
AC020915.2	0.935729	1.93308	1.04674	1.82917e-14	1.37766e-13	Up
AC020917.4	0.337533	0.707262	1.06722	1.78754e-09	6.64522e-09	Up
AC020978.4	3.89393	1.10214	-1.82093	6.86921e-21	1.58251e-19	Down
AC021134.1	0.0265308	1.07112	5.33532	0.00150025	0.00254524	Up
AC021146.12	0.169983	0.256466	0.593373	0.02461	0.0347718	Up
AC021146.9	4.7547	1.60978	-1.5625	1.83505e-16	1.87001e-15	Down
AC021851.1	0.23169	0.378309	0.707371	3.71067e-05	7.86232e-05	Up
AC022007.1	0.501196	1.60393	1.67816	3.54362e-20	7.11712e-19	Up
AC022107.1	0.545557	1.23703	1.18107	1.8186e-11	8.83419e-11	Up
AC022167.4	0.546835	0.271976	-1.00763	9.5849e-08	2.85364e-07	Down
AC022210.1	0.125602	0.399352	1.6688	1.10715e-17	1.37229e-16	Up
AC022211.2	0.205404	0.561072	1.44972	4.61391e-13	2.85269e-12	Up
AC022306.2	0.298011	0.767826	1.36541	4.53601e-15	3.73871e-14	Up
AC022400.6	1.53002	3.15735	1.04516	3.71197e-09	1.32384e-08	Up
AC022413.1	0.14634	0.298237	1.02713	1.66028e-06	4.19943e-06	Up
AC022415.1	0.172293	0.27887	0.694729	0.00442847	0.00700238	Up
AC022497.1	0.0688104	0.220928	1.68288	2.55896e-10	1.06578e-09	Up
AC022613.1	5.20508	10.2995	0.984579	0.0135329	0.0199346	Up
AC022730.4	0.122975	0.30177	1.29509	3.8949e-06	9.36686e-06	Up
AC022762.2	0.268306	0.448419	0.74097	7.37542e-05	0.000150044	Up
AC022784.1	12.1159	7.87649	-0.621272	1.86417e-08	6.08135e-08	Down
AC022893.1	0.187558	0.41073	1.13085	2.85881e-06	6.99721e-06	Up
AC022916.1	0.509898	0.805153	0.659054	0.00154949	0.00262167	Up
AC023043.1	0.252427	0.400885	0.667326	0.000565711	0.00101987	Up
AC023043.4	0.169402	0.371085	1.1313	1.73353e-06	4.37194e-06	Up
AC023090.1	0.00537114	0.290426	5.7568	1.97734e-08	6.43167e-08	Up
AC023503.1	0.0012941	0.120893	6.54564	4.10312e-05	8.64715e-05	Up
AC023824.5	0.00359339	0.0773909	4.42875	0.0301442	0.041986	Up
AC023824.6	0.00375168	0.137615	5.19695	0.00252196	0.0041396	Up
AC024060.2	0.638113	1.28506	1.00996	4.40885e-13	2.74067e-12	Up
AC024075.1	0.141337	0.270787	0.938013	2.60131e-05	5.62922e-05	Up
AC024075.2	1.78703	3.38632	0.922156	3.01975e-11	1.42436e-10	Up
AC024230.1	0.0037782	0.322427	6.41513	2.19216e-11	1.05236e-10	Up
AC024361.1	0.0775909	0.362251	2.22303	6.01009e-20	1.14829e-18	Up
AC024560.1	0.0597895	0.188434	1.65609	0.000118915	0.000235453	Up
AC024560.2	0.0532433	0.296928	2.47944	5.774e-13	3.50009e-12	Up
AC024580.1	0.100019	0.262509	1.39208	2.10504e-07	5.98652e-07	Up
AC024940.1	0.027379	0.348256	3.66901	3.35428e-06	8.13027e-06	Up
AC025062.3	0.788899	0.401191	-0.975552	2.25009e-15	1.93262e-14	Down
AC025164.1	0.182745	0.383832	1.07064	0.0210417	0.030042	Up
AC025171.1	0.963031	1.89444	0.976119	7.28843e-06	1.69217e-05	Up
AC025171.2	0.554216	1.52549	1.46075	1.38206e-14	1.06415e-13	Up
AC025171.4	0.100449	0.319136	1.66771	3.68952e-11	1.7184e-10	Up
AC025178.1	0.165524	0.268996	0.700542	0.000493846	0.000897837	Up
AC025254.1	0	0.272388	Inf	1.14221e-06	2.94632e-06	Up
AC025265.1	0.161597	0.334283	1.04867	7.25814e-05	0.000147838	Up
AC025271.4	0.146239	0.33891	1.21258	2.80538e-06	6.87899e-06	Up
AC025575.2	0.0210305	0.221427	3.39628	0.000367775	0.000680634	Up
AC025580.1	0.0207314	0.111395	2.4258	0.00259738	0.00425481	Up
AC025839.1	0.00351139	0.592526	7.39869	0.0154843	0.0226192	Up
AC026273.1	1.6279	2.66998	0.713815	5.08371e-05	0.000105591	Up
AC026356.1	0.13808	0.29148	1.07789	1.85094e-05	4.08803e-05	Up
AC026368.1	0.0287918	0.123221	2.09752	3.15913e-06	7.69455e-06	Up
AC026369.2	0.174259	0.308465	0.823873	0.00011965	0.000236885	Up
AC026401.3	1.19789	2.66979	1.15623	1.92726e-10	8.13182e-10	Up
AC026412.1	3.94049	6.52614	0.727856	2.27309e-05	4.95975e-05	Up
AC026469.1	0.605309	0.216495	-1.48334	1.65309e-17	2.00294e-16	Down
AC026740.1	0.164492	1.05311	2.67856	3.95602e-14	2.83642e-13	Up
AC026748.7	2.42062	4.6518	0.942413	7.85251e-10	3.06083e-09	Up
AC026765.3	0.809815	1.21572	0.586141	2.19356e-06	5.45635e-06	Up
AC026801.2	0.358661	0.65789	0.875226	7.25785e-07	1.91741e-06	Up
AC026803.2	0.260999	0.434795	0.736288	0.000250511	0.000474188	Up
AC026803.3	9.49138	4.4563	-1.09077	1.07121e-13	7.22474e-13	Down
AC026992.2	0.0261542	0.140315	2.42356	0.00468944	0.00738606	Up
AC027020.2	0.435698	0.719764	0.724198	0.0124059	0.0183938	Up
AC027117.1	0.460247	1.09576	1.25146	0.000436651	0.000798652	Up
AC027117.2	8.68736	4.20668	-1.04624	6.11256e-10	2.41556e-09	Down
AC027128.1	0.0170825	0.155557	3.18685	0.000399538	0.0007352	Up
AC027250.2	0.0967089	0.175613	0.860677	8.64727e-06	1.98713e-05	Up
AC027307.2	2.59095	4.96752	0.939044	2.91874e-13	1.8636e-12	Up
AC027601.1	0.115781	0.283432	1.2916	6.23752e-12	3.23168e-11	Up
AC027601.5	0.41215	0.989135	1.263	2.52083e-07	7.09934e-07	Up
AC027688.1	0.122753	0.311675	1.34429	0.000880101	0.00154638	Up
AC027796.4	0.118115	0.429431	1.86224	1.71977e-12	9.6908e-12	Up
AC027801.1	0.236942	0.650487	1.45699	9.24776e-10	3.56921e-09	Up
AC034139.1	2.55654	0.62635	-2.02915	8.52294e-18	1.07634e-16	Down
AC034213.1	0.0185223	0.275806	3.89632	1.15208e-06	2.96949e-06	Up
AC034231.1	0.208248	0.399342	0.939321	1.04408e-06	2.70505e-06	Up
AC034236.2	0.349341	0.774904	1.14938	7.21977e-14	5.0043e-13	Up
AC036108.2	0.0606118	0.301876	2.31629	1.73742e-08	5.69107e-08	Up
AC036176.1	4.87765	2.57836	-0.919729	2.56112e-14	1.8926e-13	Down
AC040162.1	0.246397	0.426535	0.791683	8.95142e-08	2.67579e-07	Up
AC040168.1	0.746517	0.297074	-1.32935	3.20383e-15	2.69963e-14	Down
AC040173.1	0.0402698	0.326592	3.01972	0.0127258	0.0188317	Up
AC040970.1	0.31727	1.08106	1.76866	0.0254707	0.0359094	Up
AC040977.1	0.544462	1.0321	0.922678	1.03302e-07	3.05961e-07	Up
AC044787.1	0.222789	0.351677	0.658573	0.00271663	0.0044373	Up
AC048341.1	0.589755	1.2458	1.07888	1.41679e-10	6.09233e-10	Up
AC048341.2	0.153209	0.483914	1.65925	3.47755e-16	3.38022e-15	Up
AC055714.1	0.0347076	0.202105	2.54178	0.00018911	0.000363991	Up
AC055733.4	0.00868118	0.64832	6.22267	0.00520849	0.00815199	Up
AC055839.2	0.402183	0.912914	1.18263	4.22021e-06	1.01067e-05	Up
AC060780.1	1.53816	3.62094	1.23516	1.2495e-11	6.23008e-11	Up
AC061975.6	0.00612161	0.364439	5.89562	0.00243236	0.00400238	Up
AC062015.1	0.000359939	0.213312	9.211	0.00103139	0.00179377	Up
AC063938.1	0.673789	0.212215	-1.66677	4.33536e-19	7.01087e-18	Down
AC064799.1	0.244501	0.380619	0.638506	0.00557936	0.00870181	Up
AC064807.4	0.171121	0.291455	0.76826	0.0313111	0.0434933	Up
AC064869.1	0.000390917	0.436993	10.1265	8.68185e-07	2.27111e-06	Up
AC064875.1	0.0481384	0.201583	2.06612	5.2532e-07	1.41624e-06	Up
AC067852.5	0.334868	0.63339	0.919503	6.17728e-05	0.000126999	Up
AC067930.9	0.238077	0.6185	1.37734	1.99657e-11	9.6403e-11	Up
AC068205.2	0.244007	0.870144	1.83433	3.42318e-20	6.9309e-19	Up
AC068338.2	2.07504	1.27127	-0.706862	1.29303e-11	6.42787e-11	Down
AC068473.5	1.33523	2.2541	0.755457	2.03877e-07	5.80633e-07	Up
AC068506.1	0.152186	0.668085	2.13419	0.00405441	0.00644862	Up
AC068533.2	0.657636	0.313934	-1.06683	1.80052e-13	1.1809e-12	Down
AC068831.6	0.0575324	0.413799	2.84649	2.24801e-16	2.2451e-15	Up
AC068875.1	0.207705	0.119351	-0.799333	8.11808e-12	4.14482e-11	Down
AC069061.2	0.000392596	0.0987392	7.97443	0.015106	0.0221054	Up
AC069224.1	0.186055	0.466683	1.32672	5.28596e-11	2.41306e-10	Up
AC069277.1	0.010645	0.354364	5.05699	1.53117e-07	4.43584e-07	Up
AC069528.2	0.826472	0.533504	-0.631466	5.06055e-10	2.02584e-09	Down
AC069544.1	0.223696	0.562753	1.33096	2.17851e-16	2.18222e-15	Up
AC073111.3	2.67303	8.47687	1.66505	1.66089e-14	1.26089e-13	Up
AC073174.1	0.212819	1.1207	2.3967	0.00235391	0.00388095	Up
AC073236.1	0.00426094	0.120487	4.82156	8.21403e-05	0.000166242	Up
AC073365.1	0.00553476	0.151555	4.77518	0.0185332	0.0267257	Up
AC073389.1	0.171105	0.311356	0.863686	0.000369683	0.000683912	Up
AC073548.1	0.343945	0.661596	0.943772	1.06068e-08	3.56841e-08	Up
AC073857.1	1.18013	2.00788	0.766725	1.8186e-11	8.83419e-11	Up
AC073861.1	2.07063	3.32698	0.684144	0.0349328	0.0482095	Up
AC073896.2	0.135493	0.332988	1.29725	4.33283e-16	4.12559e-15	Up
AC074117.1	2.3216	3.98376	0.779013	1.34934e-10	5.82103e-10	Up
AC074141.1	0.195167	0.366891	0.91064	2.85852e-06	6.99721e-06	Up
AC074212.1	0.157013	0.55746	1.82799	4.96394e-13	3.04411e-12	Up
AC074286.1	0.016608	0.167322	3.33267	1.64286e-12	9.28092e-12	Up
AC078846.1	0.952311	1.90881	1.00317	1.12729e-14	8.77446e-14	Up
AC078925.4	0.0125125	0.582745	5.54142	0.000648074	0.00115958	Up
AC078993.1	0.0231857	0.567781	4.61403	3.40881e-07	9.44589e-07	Up
AC079061.1	3.99519	0.895065	-2.1582	3.9229e-16	3.76012e-15	Down
AC079145.1	0.132493	0.275309	1.05514	0.00133809	0.00228642	Up
AC079174.2	0.144692	0.492585	1.76739	1.63111e-16	1.67241e-15	Up
AC079466.1	0.240401	19.7699	6.36172	4.29176e-05	9.02569e-05	Up
AC079598.1	0.28489	0.164048	-0.796284	2.21032e-09	8.12631e-09	Down
AC079760.2	0.0179847	0.303461	4.07667	2.31326e-06	5.73554e-06	Up
AC079921.2	0.225012	0.405891	0.851094	3.44505e-06	8.33918e-06	Up
AC079944.2	0.142929	0.270509	0.920375	7.41571e-06	1.7199e-05	Up
AC080013.1	0.23135	0.436837	0.917016	0.000397648	0.000731991	Up
AC080079.2	0.0017315	0.207018	6.90159	2.33244e-05	5.08147e-05	Up
AC080112.3	0.201144	0.504799	1.32748	5.26727e-12	2.7619e-11	Up
AC080129.2	0.0760253	0.32665	2.10319	5.04293e-13	3.0897e-12	Up
AC083843.2	2.7993	4.47779	0.67772	0.0223885	0.031849	Up
AC083843.3	0.488083	1.04015	1.09159	5.08371e-05	0.000105591	Up
AC083855.2	0.148817	0.703748	2.24152	4.19004e-17	4.75695e-16	Up
AC083880.1	0.153475	0.32064	1.06295	5.77094e-06	1.35942e-05	Up
AC083902.1	0.51028	0.321723	-0.665469	3.45937e-09	1.23883e-08	Down
AC084018.1	0.191842	0.563214	1.55376	2.21946e-12	1.23225e-11	Up
AC084036.1	0.426668	0.789566	0.887946	2.67515e-07	7.50753e-07	Up
AC084125.2	0.407993	0.853643	1.06509	7.33081e-06	1.70104e-05	Up
AC084198.2	0.587295	1.08466	0.885082	4.4901e-13	2.78771e-12	Up
AC084880.1	0.122998	0.25142	1.03146	0.0172266	0.0249819	Up
AC087164.2	6.56923	1.84832	-1.82951	1.95451e-18	2.78278e-17	Down
AC087175.1	0.0479525	0.232436	2.27716	2.65024e-13	1.70358e-12	Up
AC087379.2	0.353786	0.83162	1.23305	7.63075e-06	1.76653e-05	Up
AC087392.1	3.28748	0.601555	-2.45021	8.01147e-18	1.01752e-16	Down
AC087477.2	1.09925	0.585702	-0.908275	3.14148e-13	1.99437e-12	Down
AC087482.1	11.5204	19.7664	0.778857	0.00167954	0.00282927	Up
AC087741.1	0.778769	2.02738	1.38035	4.25066e-13	2.64809e-12	Up
AC087741.3	0.144052	0.3799	1.39902	1.13041e-12	6.54128e-12	Up
AC090114.1	0.192548	0.31384	0.70481	0.0276655	0.0387552	Up
AC090114.2	2.22747	3.69859	0.731568	5.78546e-10	2.29446e-09	Up
AC090150.1	1.38929	2.38649	0.78054	0.0355718	0.0490402	Up
AC090164.2	0.0596745	0.365494	2.61466	4.6545e-09	1.64039e-08	Up
AC090164.4	0.744104	0.444413	-0.743604	2.22867e-11	1.06963e-10	Down
AC090192.2	0.0133467	1.08326	6.34275	3.09394e-15	2.61254e-14	Up
AC090204.1	0.56447	0.996321	0.819712	0.00985546	0.0148366	Up
AC090340.1	3.60678	2.05516	-0.811466	3.72626e-09	1.3287e-08	Down
AC090358.1	0	0.0705176	Inf	0.000556616	0.00100465	Up
AC090360.1	0.133924	0.28466	1.08783	0.00245281	0.00403305	Up
AC090559.1	2.87967	1.37691	-1.06446	5.08876e-14	3.59321e-13	Down
AC090578.1	0.0236841	0.989254	5.38435	0.0116075	0.0172765	Up
AC090772.3	0.0321044	0.24149	2.91112	4.09268e-07	1.12176e-06	Up
AC090796.1	1.20148	0.679722	-0.821795	8.21267e-16	7.51882e-15	Down
AC090809.1	0.00422003	0.55295	7.03375	1.25828e-07	3.68207e-07	Up
AC090844.2	0.484004	0.295778	-0.710506	7.56653e-09	2.60249e-08	Down
AC091057.1	0.249299	1.22814	2.30052	4.66163e-19	7.49006e-18	Up
AC091153.1	0.195958	0.347645	0.827068	0.000857188	0.00150811	Up
AC091182.1	0.101974	0.472358	2.21168	1.74682e-10	7.41898e-10	Up
AC091925.1	0.157205	0.290208	0.884437	0.00175553	0.00295056	Up
AC092053.3	0.605041	0.275714	-1.13386	9.03074e-09	3.06812e-08	Down
AC092115.3	0.0144112	0.157852	3.45331	3.69888e-06	8.91905e-06	Up
AC092117.1	0.190797	0.553209	1.53578	4.15291e-10	1.68408e-09	Up
AC092119.2	0.0892154	0.483593	2.43843	9.05003e-23	3.12671e-21	Up
AC092123.1	0.206617	0.332925	0.688238	0.00792739	0.0121146	Up
AC092164.1	0.304061	0.600179	0.981033	1.28131e-08	4.26054e-08	Up
AC092171.3	0.766276	1.78692	1.22154	1.20906e-08	4.0337e-08	Up
AC092171.5	0.477243	1.18566	1.31289	1.26287e-08	4.20619e-08	Up
AC092275.1	4.17975	1.96156	-1.09142	6.34739e-07	1.69051e-06	Down
AC092384.2	2.53809	0.528253	-2.26444	3.43382e-22	1.0471e-20	Down
AC092447.5	0.00727015	0.0859094	3.56276	0.00270431	0.00441933	Up
AC092490.1	0.176784	1.53583	3.11896	0.00281997	0.00459594	Up
AC092506.1	0.0394142	0.391662	3.31282	4.68828e-05	9.807e-05	Up
AC092535.5	0.61755	2.30061	1.89739	1.32808e-13	8.87336e-13	Up
AC092598.1	0.00781043	0.122647	3.97296	0.00874815	0.0132836	Up
AC092625.1	0.00279523	0.162831	5.86427	5.58761e-06	1.31887e-05	Up
AC092645.1	0.470178	0.977561	1.05598	0.0092691	0.014014	Up
AC092650.1	0.171394	0.3755	1.1315	4.19513e-06	1.00526e-05	Up
AC092667.1	0.0398969	0.195301	2.29135	8.35731e-09	2.8529e-08	Up
AC092803.1	0.729298	1.57458	1.11039	4.08305e-11	1.89199e-10	Up
AC092803.4	0.220324	0.417398	0.921795	0.015979	0.0232908	Up
AC092910.3	0.305593	0.870325	1.50994	5.54788e-20	1.06609e-18	Up
AC092957.1	0.00220266	1.00244	8.83006	1.8848e-10	7.96778e-10	Up
AC092969.1	2.24407	0.364688	-2.62139	1.06508e-23	4.72412e-22	Down
AC093110.1	0.820783	0.548588	-0.581278	0.00083804	0.00147723	Down
AC093249.6	0.255465	0.481126	0.913288	8.97441e-06	2.05782e-05	Up
AC093388.1	0.186809	0.318034	0.767617	0.00020223	0.000387677	Up
AC093512.2	0.0884532	0.193716	1.13096	6.50711e-06	1.52297e-05	Up
AC093515.1	0.00207356	0.49195	7.89026	2.31425e-16	2.30664e-15	Up
AC093525.8	0.155572	0.276525	0.82983	0.000185381	0.000357398	Up
AC093535.2	2.25164	1.06874	-1.07507	6.36542e-20	1.20696e-18	Down
AC093627.5	1.69814	3.14629	0.889694	2.54644e-09	9.26332e-09	Up
AC093673.1	3.07071	4.67085	0.605114	0.000876462	0.00154012	Up
AC093788.1	0.112103	0.266347	1.24848	1.98151e-10	8.34661e-10	Up
AC093791.1	0.00413448	0.263205	5.99234	1.45032e-05	3.25285e-05	Up
AC093817.2	0.0111647	0.397259	5.15306	6.27861e-08	1.91605e-07	Up
AC093850.1	0.00840826	0.109061	3.69719	6.32373e-08	1.92865e-07	Up
AC093866.1	0.0408597	0.553983	3.76109	0.00106089	0.00184203	Up
AC093895.1	0.00764083	0.344123	5.49305	5.50379e-11	2.50621e-10	Up
AC093916.1	0.0220325	0.14073	2.67523	0.000140514	0.000275438	Up
AC095057.3	0.295856	0.606401	1.03538	1.88308e-05	4.15363e-05	Up
AC096642.1	0.0914679	0.307188	1.74778	2.46143e-14	1.82499e-13	Up
AC096647.1	0.0631086	0.105143	0.736448	2.29509e-05	5.00448e-05	Up
AC096887.2	0.345568	0.923449	1.41806	3.79004e-14	2.72818e-13	Up
AC097511.1	0	0.0911089	Inf	2.67402e-05	5.77908e-05	Up
AC097521.1	0.0003934	0.142315	8.49887	2.43659e-05	5.29569e-05	Up
AC098484.4	0.19128	0.457941	1.25947	2.065e-11	9.95838e-11	Up
AC098583.1	0.21904	0.410922	0.907672	2.08084e-05	4.56467e-05	Up
AC099066.2	0.2631	1.26274	2.26287	3.24601e-07	9.01849e-07	Up
AC099489.1	0.648555	1.61619	1.3173	7.78368e-07	2.04875e-06	Up
AC099508.2	1.50058	0.280749	-2.41817	9.04708e-24	4.09452e-22	Down
AC099517.1	0.00195752	0.119922	5.93692	0.00101251	0.00176323	Up
AC099522.2	0.236509	0.382657	0.694158	0.000467138	0.000851991	Up
AC099560.2	0.193273	0.356057	0.88147	0.00964537	0.0145401	Up
AC099568.2	0.111986	0.3098	1.46802	2.15736e-10	9.05116e-10	Up
AC099684.1	0.964751	0.445843	-1.11362	3.66611e-11	1.70789e-10	Down
AC099778.1	0.20098	0.488332	1.28081	5.4155e-15	4.4217e-14	Up
AC099792.1	0.0127568	0.132011	3.37132	1.11739e-06	2.88528e-06	Up
AC099850.1	0.192441	0.381048	0.985554	5.54557e-08	1.70353e-07	Up
AC100810.1	17.2585	7.91634	-1.1244	3.38394e-20	6.87233e-19	Down
AC100814.1	0.50355	1.01721	1.01441	2.06075e-08	6.68665e-08	Up
AC100861.1	0.531975	0.92362	0.79594	9.3429e-06	2.13693e-05	Up
AC102953.2	0.3406	1.42874	2.0686	2.10655e-20	4.4592e-19	Up
AC103706.1	0.256876	0.918425	1.83809	1.68508e-14	1.2778e-13	Up
AC103740.1	8.27701	3.23249	-1.35646	1.0007e-16	1.05596e-15	Down
AC104031.1	0.200862	0.411485	1.03463	0.00384875	0.00613616	Up
AC104118.1	0.170099	0.386574	1.18437	4.58887e-11	2.11462e-10	Up
AC104532.2	0.198482	0.413021	1.05721	3.52888e-10	1.44448e-09	Up
AC104534.1	0.106705	0.444804	2.05954	5.46427e-06	1.29174e-05	Up
AC104809.1	12.4683	2.48926	-2.32447	5.34357e-20	1.03278e-18	Down
AC104825.1	2.01381	3.06254	0.604802	0.00627321	0.00972258	Up
AC104958.2	1.31713	2.88368	1.13051	4.38095e-05	9.19682e-05	Up
AC105105.2	3.5682	1.64225	-1.11953	7.26313e-12	3.73333e-11	Down
AC105118.1	0.00154208	0.70275	8.83199	5.81771e-13	3.52339e-12	Up
AC105411.1	0.106838	0.919639	3.10564	7.04842e-05	0.000143903	Up
AC106771.1	0.000733287	0.124173	7.40376	2.62311e-07	7.36871e-07	Up
AC106782.4	0.0924016	0.288966	1.64491	4.86375e-09	1.71022e-08	Up
AC106793.1	0.473469	0.233362	-1.0207	2.80908e-13	1.80048e-12	Down
AC106795.2	1.10885	0.544808	-1.02524	1.18286e-12	6.83276e-12	Down
AC106820.3	0.112277	0.360367	1.6824	1.00359e-11	5.05435e-11	Up
AC106845.1	0.538101	0.335459	-0.681742	2.13566e-08	6.91981e-08	Down
AC106900.1	0.00508331	0.169463	5.05906	2.91186e-09	1.05142e-08	Up
AC107068.1	0.986773	1.64442	0.736789	5.13517e-07	1.38592e-06	Up
AC107222.2	0.0678373	0.186498	1.45901	0.00441	0.00697483	Up
AC107375.1	0.535454	1.52242	1.50753	1.16404e-20	2.54486e-19	Up
AC107385.2	5.85283	2.74728	-1.09113	1.0668e-06	2.76072e-06	Down
AC107419.1	0.00869315	0.267253	4.94219	5.60634e-11	2.54653e-10	Up
AC107871.1	0.157731	0.32165	1.02802	8.03008e-07	2.10972e-06	Up
AC107956.1	1.15951	2.05241	0.823805	8.92292e-06	2.04672e-05	Up
AC107959.3	0.0834357	0.383769	2.2015	9.98533e-08	2.96316e-07	Up
AC107959.4	0.0239265	0.377868	3.9812	2.32185e-17	2.72892e-16	Up
AC108134.2	0.159794	0.424098	1.40818	4.0513e-08	1.2653e-07	Up
AC108136.1	0.0242196	0.201195	3.05434	2.44254e-07	6.89926e-07	Up
AC108519.1	0.513218	0.286506	-0.84101	1.32852e-09	5.0105e-09	Down
AC108676.1	0.0431208	0.181845	2.07626	0.000479905	0.000873762	Up
AC108752.1	0.000954641	0.218597	7.8391	3.20077e-05	6.83917e-05	Up
AC108860.2	0.0486108	0.165848	1.77051	3.57515e-05	7.58563e-05	Up
AC109322.1	0.38976	1.67652	2.10481	1.58272e-19	2.78459e-18	Up
AC109322.2	0.191417	0.596306	1.63933	1.34718e-15	1.19508e-14	Up
AC109439.1	0.0083429	0.229485	4.78171	3.58418e-06	8.65605e-06	Up
AC109460.2	0.331834	0.668639	1.01076	2.38334e-06	5.90158e-06	Up
AC109635.2	0.0064833	0.544527	6.39213	0.0282223	0.0394768	Up
AC110285.2	0.522209	2.28334	2.12844	8.01512e-15	6.36753e-14	Up
AC110285.6	0.258361	1.06302	2.04071	1.54477e-14	1.18261e-13	Up
AC110597.1	0.123232	0.19097	0.631965	0.0241065	0.0341158	Up
AC110995.1	1.52146	0.518776	-1.55227	7.04236e-19	1.09209e-17	Down
AC111000.4	0.349086	1.93047	2.46729	1.44411e-13	9.59219e-13	Up
AC111149.2	0.490187	1.72893	1.81847	0.000280071	0.000526753	Up
AC111182.1	0.0306412	0.137179	2.16251	0.0309097	0.0429924	Up
AC112178.1	0.0057054	0.375266	6.03944	2.20635e-07	6.25951e-07	Up
AC112206.2	15.9547	5.09362	-1.64722	7.65104e-16	7.03684e-15	Down
AC112236.2	0.175587	0.313264	0.835195	0.000142309	0.000278682	Up
AC112484.1	0.155676	0.544165	1.8055	1.36343e-12	7.81265e-12	Up
AC112484.3	0.124829	0.610254	2.28946	1.67678e-14	1.27216e-13	Up
AC112484.5	0.0740516	0.226909	1.61551	2.83908e-07	7.9353e-07	Up
AC112497.2	0.288117	0.449034	0.64017	2.46852e-05	5.35882e-05	Up
AC112777.1	0.0201276	0.220543	3.45381	3.12399e-15	2.6368e-14	Up
AC112907.3	0.102688	0.252265	1.29667	8.86569e-13	5.22845e-12	Up
AC113145.1	0	0.107334	Inf	0.000241953	0.00045925	Up
AC113404.1	0.019969	0.148291	2.89259	1.08838e-05	2.47212e-05	Up
AC113410.4	0.534466	0.865188	0.694915	0.00325689	0.00525707	Up
AC114316.1	0.0159935	0.38361	4.58408	1.62334e-14	1.2352e-13	Up
AC114401.1	0.00433723	0.143403	5.04716	1.5892e-10	6.78412e-10	Up
AC114485.1	0	0.158834	Inf	1.33188e-05	2.99663e-05	Up
AC114786.2	0.0181628	0.968696	5.73699	1.87648e-06	4.71275e-06	Up
AC114810.1	1.55376	0.851979	-0.866875	2.42563e-11	1.15695e-10	Down
AC114811.2	0.0194269	0.203392	3.38813	9.03438e-05	0.000181723	Up
AC115619.1	94.8721	45.9783	-1.04503	6.51852e-17	7.16072e-16	Down
AC116025.1	0.681141	0.304301	-1.16246	1.78869e-11	8.69739e-11	Down
AC116036.2	0.494376	0.288259	-0.778241	4.14128e-09	1.46779e-08	Down
AC116049.1	0.00664983	0.294976	5.47114	3.89018e-14	2.79322e-13	Up
AC116351.2	0.188275	0.287849	0.612468	0.00234737	0.00387049	Up
AC116562.3	0.0109924	0.143477	3.70624	2.80134e-07	7.84107e-07	Up
AC117386.2	0.0106409	0.476568	5.48498	4.13446e-10	1.67794e-09	Up
AC118344.2	0.300873	0.752663	1.32285	1.51611e-09	5.68159e-09	Up
AC119150.1	0.0768951	0.306941	1.997	0.0114607	0.0170784	Up
AC119424.1	0.777524	0.239155	-1.70094	4.89863e-13	3.00866e-12	Down
AC120053.1	0.620048	1.14123	0.880144	1.36036e-10	5.86478e-10	Up
AC120114.1	0.180367	0.275553	0.611399	0.0213142	0.030397	Up
AC120114.3	0.224096	0.503938	1.16913	2.45175e-09	8.94652e-09	Up
AC120498.4	0.532808	1.32646	1.31589	1.7604e-07	5.05461e-07	Up
AC121338.2	0.16861	0.524153	1.6363	3.0932e-05	6.62205e-05	Up
AC122688.3	0.133457	0.417333	1.64482	7.76417e-11	3.46529e-10	Up
AC122710.1	0.00142906	0.363938	7.99248	8.12064e-09	2.77874e-08	Up
AC122713.2	2.43303	1.14766	-1.08406	1.41827e-12	8.09215e-12	Down
AC123912.4	0.372682	0.668595	0.843189	4.19137e-05	8.82292e-05	Up
AC124045.1	0.262854	0.406774	0.629965	0.00952472	0.0143722	Up
AC124067.4	0.108754	0.924223	3.08717	0.0010479	0.00182089	Up
AC124242.1	1.22232	0.528963	-1.20838	2.87843e-19	4.80636e-18	Down
AC124944.1	0.0380597	0.143348	1.91319	1.03864e-07	3.07578e-07	Up
AC124944.2	0.171224	0.686051	2.00243	3.23336e-21	7.96564e-20	Up
AC124947.2	0.587451	1.49013	1.3429	3.30338e-06	8.01465e-06	Up
AC125603.2	0.0367239	0.308402	3.07002	0.00030188	0.000564902	Up
AC126175.2	0.00378839	0.115408	4.92901	0.000805945	0.00142384	Up
AC126323.1	0.0928862	0.92194	3.31114	0.00749091	0.0114861	Up
AC126474.1	0.230527	0.450354	0.966122	5.57124e-06	1.31517e-05	Up
AC126614.1	0.499472	0.30024	-0.734287	4.44689e-09	1.56999e-08	Down
AC127496.7	0.140213	0.461539	1.71883	7.08809e-17	7.74463e-16	Up
AC127526.5	0.250229	0.110395	-1.18058	8.7209e-21	1.96014e-19	Down
AC129507.1	0.716626	0.207505	-1.78807	2.39185e-19	4.06168e-18	Down
AC129507.2	2.14198	0.919069	-1.2207	1.73062e-15	1.51e-14	Down
AC129507.3	0.714373	0.365065	-0.968526	1.89425e-10	8.00605e-10	Down
AC129915.3	0.425068	0.220836	-0.944718	2.87466e-13	1.83721e-12	Down
AC129926.2	0.00167507	0.246951	7.20386	0.0153393	0.0224222	Up
AC131009.3	0.201032	0.352464	0.810047	0.000374065	0.000691445	Up
AC131212.3	0.514701	0.873655	0.76333	0.00862249	0.0131057	Up
AC131235.1	0.26558	0.435901	0.714854	0.00481439	0.00756893	Up
AC131649.2	0.127801	0.235912	0.884346	0.0128301	0.0189777	Up
AC132008.2	3.66677	6.45754	0.816474	7.07734e-12	3.64133e-11	Up
AC132192.2	0.120181	0.69259	2.52679	1.91978e-25	1.75358e-23	Up
AC132219.2	0.182497	0.341703	0.904866	1.70248e-07	4.9002e-07	Up
AC132812.1	0.658985	1.22631	0.896003	2.52722e-09	9.19843e-09	Up
AC132872.1	0.928071	2.1539	1.21465	4.44744e-15	3.67024e-14	Up
AC132872.3	0.201854	0.310253	0.620128	0.00123626	0.00212204	Up
AC132872.5	0.0707436	0.383458	2.4384	1.29156e-20	2.80503e-19	Up
AC133528.1	0.11999	0.228826	0.931339	0.00215336	0.00357267	Up
AC133552.2	0.3378	0.550886	0.705585	1.00527e-07	2.98181e-07	Up
AC133644.1	0.0355908	0.204762	2.52437	3.95738e-07	1.08681e-06	Up
AC133644.2	2.86248	1.67972	-0.76904	4.25171e-10	1.72179e-09	Down
AC133919.2	0.122733	0.34417	1.4876	0.000128559	0.000253469	Up
AC133963.1	0.0252358	0.0819639	1.69952	0.00288029	0.00468928	Up
AC134682.1	0.0727544	0.221612	1.60693	0.000672436	0.00120085	Up
AC134878.2	0.87201	1.44848	0.732126	8.48014e-05	0.000171281	Up
AC135584.1	0.576942	0.166932	-1.78916	2.53636e-16	2.51175e-15	Down
AC136475.1	0.549141	0.894406	0.703754	0.00617952	0.00958554	Up
AC136475.2	0.311884	0.49667	0.671278	8.1375e-05	0.000164743	Up
AC136475.3	1.74946	4.1969	1.26241	0.0297413	0.0414625	Up
AC136601.2	2.38951	0.76194	-1.64897	4.62693e-17	5.22626e-16	Down
AC136632.2	0.182407	0.420826	1.20606	1.04914e-08	3.53317e-08	Up
AC137056.1	0.43512	0.288242	-0.594134	8.68847e-07	2.27254e-06	Down
AC137723.1	1.48069	0.502887	-1.55796	3.9236e-17	4.48245e-16	Down
AC137932.1	0.427291	0.766368	0.842817	8.18358e-06	1.88621e-05	Up
AC137932.3	0.254073	0.458668	0.852206	6.10802e-07	1.6318e-06	Up
AC137936.2	0.222743	0.525644	1.23871	0.000479191	0.000872579	Up
AC138150.2	0.097519	0.227997	1.22526	1.90683e-05	4.20276e-05	Up
AC138356.1	2.46762	0.502451	-2.29607	9.47901e-26	1.00327e-23	Down
AC138393.1	0.769413	1.60087	1.05702	2.46694e-11	1.17469e-10	Up
AC138409.2	0.608753	1.06042	0.800703	2.77895e-08	8.85335e-08	Up
AC138696.2	0.198098	0.590714	1.57625	3.05992e-12	1.6665e-11	Up
AC138965.2	0.0109516	0.206728	4.23852	5.00351e-07	1.35464e-06	Up
AC139019.1	0.23276	0.44483	0.934408	2.34745e-06	5.81745e-06	Up
AC139100.1	0.154511	0.57374	1.89269	2.48603e-06	6.13989e-06	Up
AC139100.2	0.143092	0.610117	2.09214	3.11537e-17	3.59317e-16	Up
AC139491.7	0.128349	0.269959	1.07267	0.0154512	0.0225759	Up
AC139493.2	0.0573603	0.229952	2.00321	1.16463e-06	3.00069e-06	Up
AC139769.1	0.234456	0.838177	1.83794	0.00391695	0.00624041	Up
AC139769.2	0.011501	0.331367	4.8486	1.64603e-05	3.6659e-05	Up
AC139795.2	0.865263	1.29714	0.584124	0.00238371	0.00392685	Up
AC139795.3	0.519722	0.317973	-0.708836	1.90109e-06	4.76979e-06	Down
AC139887.2	1.24638	2.61059	1.06664	7.81511e-16	7.16797e-15	Up
AC140059.1	0	0.106137	Inf	0.000408481	0.000750828	Up
AC141557.1	0.0278421	0.181949	2.7082	1.26268e-12	7.26658e-12	Up
AC142472.1	0.580534	1.11754	0.944878	1.5921e-07	4.5977e-07	Up
AC144530.1	0.873585	1.5726	0.848136	1.58145e-07	4.57025e-07	Up
AC144833.1	0.00832232	0.244996	4.87963	0.00823256	0.0125493	Up
AC145207.5	0.397033	0.926522	1.22257	3.81174e-12	2.0415e-11	Up
AC145207.9	0.0627066	0.364283	2.53837	3.33847e-21	8.20428e-20	Up
AC145285.2	0.317701	0.539602	0.764226	2.19345e-07	6.22469e-07	Up
AC145343.1	0.152449	0.516527	1.76051	8.12758e-12	4.14771e-11	Up
AC147055.1	0.0838456	0.903753	3.43012	4.59381e-07	1.24908e-06	Up
AC188616.1	0.119142	0.512723	2.1055	6.6189e-05	0.000135702	Up
AC231533.2	0.604732	0.34188	-0.822806	9.33078e-12	4.71227e-11	Down
AC232271.1	0.323669	0.833651	1.36492	2.00588e-16	2.02144e-15	Up
AC234917.3	1.86497	3.94831	1.08208	1.2816e-12	7.36063e-12	Up
AC239799.2	0.0286821	0.331666	3.53151	1.88347e-19	3.2734e-18	Up
AC239809.3	0.0676259	0.987276	3.86781	4.57203e-07	1.24332e-06	Up
AC241377.3	0.0811745	0.170429	1.07008	0.00650935	0.0100683	Up
AC244033.2	0.871695	1.71871	0.979428	2.28989e-09	8.3957e-09	Up
AC244100.3	1.12792	0.654956	-0.784191	2.27632e-08	7.3551e-08	Down
AC244100.4	0.40148	0.254288	-0.658866	2.88006e-07	8.04423e-07	Down
AC244102.3	0.00587035	1.26535	7.75188	4.43275e-07	1.20775e-06	Up
AC244102.4	0.00321446	0.433221	7.07439	4.98471e-05	0.000103729	Up
AC244107.1	0.00159347	0.194608	6.93226	0.000147129	0.000287615	Up
AC244197.3	0.0731038	0.195381	1.41827	1.94944e-05	4.29289e-05	Up
AC245041.1	0.322583	0.167607	-0.94459	7.86966e-12	4.0262e-11	Down
AC245052.4	0.133226	0.340774	1.35494	3.94325e-10	1.60262e-09	Up
AC245060.5	0.273421	0.633807	1.21292	7.75154e-08	2.33527e-07	Up
AC245060.6	0.185485	0.588653	1.66611	5.0513e-13	3.09388e-12	Up
AC245100.3	0.00478597	3.79395	9.63067	2.4756e-08	7.94895e-08	Up
AC245100.4	0.383718	1.11224	1.53534	3.47836e-14	2.52471e-13	Up
AC245140.2	0.305414	0.500774	0.713394	2.24514e-08	7.25788e-08	Up
AC245297.1	2.16759	1.11249	-0.962294	3.49088e-12	1.88276e-11	Down
AC245407.2	1.32549	1.98281	0.581016	0.0159526	0.023254	Up
AC245884.8	0.117568	0.332609	1.50033	3.17011e-13	2.0115e-12	Up
AC253536.6	0.411889	1.12013	1.44335	4.97616e-05	0.000103582	Up
AC254633.1	0.577882	0.324927	-0.830659	5.80559e-09	2.02115e-08	Down
ACAA1	433.851	151.085	-1.52184	4.5149e-24	2.3158e-22	Down
ACAA2	711.196	237.76	-1.58074	2.65054e-24	1.50202e-22	Down
ACACA	27.6079	48.0316	0.7989	1.55143e-09	5.80742e-09	Up
ACACB	191.088	82.3697	-1.21405	1.05007e-18	1.57937e-17	Down
ACAD11	1.03913	0.48655	-1.09471	1.25991e-10	5.45761e-10	Down
ACADL	29.4196	10.7622	-1.45081	3.22017e-19	5.32024e-18	Down
ACADM	236.097	97.1682	-1.28083	8.40765e-22	2.35555e-20	Down
ACADS	303.034	87.8656	-1.78611	5.46064e-26	6.5804e-24	Down
ACADSB	702.262	206.258	-1.76756	1.34991e-25	1.33022e-23	Down
ACADVL	700.973	460.772	-0.605306	1.49517e-11	7.36321e-11	Down
ACAN	0.145756	1.79763	3.62447	1.81026e-12	1.01577e-11	Up
ACAT1	530.777	203.438	-1.38352	2.61705e-24	1.48726e-22	Down
ACAT2	72.865	42.8261	-0.766735	5.4193e-11	2.46886e-10	Down
ACBD4	89.1149	51.7999	-0.782717	1.27942e-13	8.57406e-13	Down
ACBD5	90.3348	58.3374	-0.630859	1.77211e-13	1.16303e-12	Down
ACBD6	14.3077	30.1147	1.07368	2.11829e-22	6.80165e-21	Up
ACBD7	0.27997	0.994728	1.82903	7.1389e-12	3.67207e-11	Up
ACD	7.45835	11.2683	0.595347	1.42575e-09	5.357e-09	Up
ACE	2.72272	5.58294	1.03598	5.84906e-09	2.03521e-08	Up
ACE2	1.27614	2.28509	0.840469	1.90041e-07	5.43471e-07	Up
ACER2	1.5193	0.834681	-0.864112	1.0072e-09	3.86358e-09	Down
ACKR4	0.355824	0.226092	-0.654255	3.89248e-14	2.79387e-13	Down
ACLY	40.8156	84.3956	1.04805	2.27225e-19	3.88497e-18	Up
ACMSD	89.9469	50.0199	-0.84657	1.64581e-12	9.29499e-12	Down
ACO1	247.51	149.856	-0.723906	2.71106e-15	2.30677e-14	Down
ACOT1	17.0197	9.75968	-0.802299	7.35393e-09	2.53285e-08	Down
ACOT12	79.8871	35.4571	-1.17189	5.82291e-16	5.46861e-15	Down
ACOT2	65.5766	30.8372	-1.08851	4.1398e-18	5.52084e-17	Down
ACOX1	412.25	212.512	-0.955977	9.29605e-19	1.41306e-17	Down
ACOX2	219.889	99.3238	-1.14656	5.36027e-20	1.03501e-18	Down
ACP3	0.189361	0.641631	1.76061	0.00101427	0.00176569	Up
ACP4	0.0266625	0.494304	4.21252	3.79443e-10	1.54653e-09	Up
ACP6	13.214	20.672	0.645615	6.66198e-08	2.02379e-07	Up
ACSL1	1793.2	500.443	-1.84126	8.06598e-24	3.73499e-22	Down
ACSL4	64.3439	288.315	2.16377	6.20591e-09	2.15339e-08	Up
ACSL5	161.547	105.7	-0.611987	1.70727e-10	7.25872e-10	Down
ACSL6-AS1	0.00164472	0.137159	6.38186	0.00935455	0.0141357	Up
ACSM1	18.2414	43.2257	1.24467	0.0303044	0.0421945	Up
ACSM2A	451.869	197.789	-1.19194	2.46526e-16	2.44497e-15	Down
ACSM2B	438.155	266.207	-0.718894	3.36672e-09	1.20695e-08	Down
ACSM3	77.8786	19.0454	-2.03179	2.18666e-25	1.9185e-23	Down
ACSM5	244.239	68.0197	-1.84427	4.40114e-23	1.6487e-21	Down
ACSM5P1	1.43047	0.789673	-0.85716	6.52511e-09	2.25866e-08	Down
ACTA1	0.106652	0.296422	1.47475	3.65093e-05	7.74297e-05	Up
ACTG1P25	0.682834	2.95311	2.11263	2.12224e-09	7.82405e-09	Up
ACTG2	1.73496	6.39539	1.88213	2.68407e-11	1.27142e-10	Up
ACTL6A	10.7428	16.1668	0.589658	2.06545e-11	9.95838e-11	Up
ACTL8	0.0102592	2.11699	7.68895	4.70748e-06	1.12159e-05	Up
ACTN2	0.423766	11.3194	4.73938	1.16747e-05	2.64306e-05	Up
ACTR3C	7.64391	4.74482	-0.687957	5.17625e-12	2.7156e-11	Down
ACTR5	5.18416	8.22367	0.665673	6.89007e-11	3.09242e-10	Up
ACTRT3	2.8135	1.65691	-0.763866	3.20267e-11	1.50567e-10	Down
ACVR1C	4.5139	1.41833	-1.67018	2.78098e-20	5.74706e-19	Down
ACVRL1	7.76007	12.8397	0.726472	3.20123e-08	1.01261e-07	Up
ACY3	34.6691	20.4198	-0.763681	5.69591e-11	2.58487e-10	Down
ACYP1	1.12607	2.52907	1.16731	8.00049e-20	1.47368e-18	Up
ACYP2	18.062	11.9695	-0.593598	1.20369e-12	6.94508e-12	Down
AD000090.1	5.34668	1.22429	-2.1267	0.0280151	0.03922	Down
ADA	3.47595	6.35753	0.871059	1.96657e-09	7.27696e-09	Up
ADAM11	0.174863	0.858127	2.29496	1.85717e-09	6.88872e-09	Up
ADAM12	0.724217	3.51309	2.27825	0.00781177	0.0119488	Up
ADAM15	33.288	83.1691	1.32104	2.25822e-20	4.75509e-19	Up
ADAM21	0.0676562	0.202356	1.5806	0.000242596	0.000460338	Up
ADAM22	0.480281	1.57233	1.71096	0.00325689	0.00525707	Up
ADAM23	0.400545	3.54283	3.14486	0.00345738	0.00555559	Up
ADAM32	0.0580815	0.234158	2.01133	0.00762217	0.0116758	Up
ADAM9	19.095	33.0544	0.791647	0.00551603	0.00860841	Up
ADAMDEC1	0.598164	1.68797	1.49667	9.87379e-05	0.000197416	Up
ADAMTS1	71.5684	24.1409	-1.56784	1.68141e-17	2.03478e-16	Down
ADAMTS10	5.33618	10.4277	0.966544	8.97359e-05	0.000180591	Up
ADAMTS13	44.0294	6.23033	-2.82109	8.7431e-30	1.9433e-26	Down
ADAMTS14	0.445069	1.2317	1.46855	2.47197e-06	6.10723e-06	Up
ADAMTS16	0.275499	3.6752	3.7377	0.00209496	0.00348099	Up
ADAMTS18	0.0343153	0.291603	3.08708	1.19093e-07	3.49622e-07	Up
ADAMTS2	25.2644	16.7358	-0.594175	1.11864e-10	4.87308e-10	Down
ADAMTS20	0.00654558	0.0940288	3.84451	0.000126817	0.000250183	Up
ADAMTS3	0.450301	0.686662	0.60871	0.02881	0.0402679	Up
ADAMTS6	0.331195	0.806258	1.28356	0.000399514	0.0007352	Up
ADAMTS7	2.06532	3.77781	0.871182	1.40775e-08	4.6616e-08	Up
ADAMTS9	6.75067	11.5083	0.769569	7.26144e-05	0.00014789	Up
ADAMTS9-AS1	0.52898	0.265734	-0.993229	2.41356e-09	8.81669e-09	Down
ADAMTS9-AS2	0.453357	0.215695	-1.07165	5.13285e-15	4.20293e-14	Down
ADAMTSL2	62.3698	21.6866	-1.52405	7.73107e-20	1.42668e-18	Down
ADAMTSL3	27.3975	14.225	-0.945615	1.60238e-12	9.05994e-12	Down
ADAP2	10.0681	6.10735	-0.721176	2.8309e-09	1.02422e-08	Down
ADAT2	2.41337	4.32702	0.842322	2.02745e-09	7.49117e-09	Up
ADCK1	5.31995	8.43451	0.664891	9.17139e-12	4.63997e-11	Up
ADCK2	14.9421	22.6543	0.600398	6.35719e-10	2.50876e-09	Up
ADCK5	7.64942	15.1999	0.990644	2.01943e-12	1.12588e-11	Up
ADCY1	34.6592	17.5088	-0.985155	2.09381e-13	1.36077e-12	Down
ADCY10P1	0.979784	2.26205	1.2071	3.24599e-10	1.33579e-09	Up
ADCY4	3.55829	5.53329	0.636952	0.000206228	0.000394926	Up
ADCY6	10.0544	22.3187	1.15042	3.0511e-17	3.52188e-16	Up
ADCY6-DT	0.35791	0.677982	0.921652	0.0089738	0.0135953	Up
ADCYAP1	0.401734	0.254042	-0.661177	0.000425119	0.00077919	Down
ADGRA1	0.584063	0.173076	-1.75472	5.61477e-26	6.68558e-24	Down
ADGRA3	110.525	48.3915	-1.19155	9.62784e-18	1.20372e-16	Down
ADGRB2	0.18116	1.33942	2.88627	3.26e-06	7.91997e-06	Up
ADGRB3	0.869229	0.231179	-1.91073	1.14711e-22	3.88929e-21	Down
ADGRD1-AS1	0.00131407	0.204698	7.28332	0.00020102	0.000385616	Up
ADGRE1	2.84905	0.695206	-2.03497	6.11204e-21	1.42021e-19	Down
ADGRE2	2.39602	1.49702	-0.678544	4.77514e-08	1.47798e-07	Down
ADGRE4P	0.443599	0.212485	-1.06189	2.28519e-09	8.38463e-09	Down
ADGRG1	12.3021	25.6683	1.06109	0.0138165	0.0203224	Up
ADGRG6	137.693	54.7515	-1.33049	1.6235e-21	4.29584e-20	Down
ADGRG7	22.0565	3.40488	-2.69553	3.60373e-27	8.38243e-25	Down
ADGRL1	2.9593	10.6904	1.853	0.000286656	0.000538024	Up
ADGRL2	68.8359	38.0494	-0.855285	8.46896e-17	9.11804e-16	Down
ADH1A	1150.93	333.463	-1.7872	4.83202e-22	1.42566e-20	Down
ADH1B	5426.14	1554.96	-1.80305	5.07109e-22	1.48524e-20	Down
ADH1C	1299.52	444.971	-1.54619	6.58772e-19	1.02713e-17	Down
ADH4	3161.7	609.211	-2.37569	2.89712e-24	1.59653e-22	Down
ADH6	627.623	216.589	-1.53494	6.36542e-20	1.20696e-18	Down
ADHFE1	16.8513	11.1697	-0.593273	1.74921e-10	7.42441e-10	Down
ADI1	753.549	390.961	-0.946677	1.06889e-15	9.65328e-15	Down
ADIG	0.0236425	0.128817	2.44587	3.00609e-05	6.44659e-05	Up
ADIPOR2	187.957	122.734	-0.614867	5.19525e-13	3.17234e-12	Down
ADK	100.707	46.4969	-1.11496	5.65263e-22	1.64115e-20	Down
ADM	45.7186	17.9614	-1.34788	9.53966e-10	3.67691e-09	Down
ADM2	3.79612	17.1511	2.17571	1.15091e-12	6.65589e-12	Up
ADM5	0.199358	0.322377	0.693387	0.000221894	0.000423143	Up
ADORA2A	0.879351	1.54489	0.812991	0.000188801	0.000363431	Up
ADORA2BP1	2.95607	1.79629	-0.718663	4.14204e-11	1.91844e-10	Down
ADRA1A	56.0263	6.30487	-3.15157	1.08227e-26	1.82032e-24	Down
ADRA1B	15.9341	5.17433	-1.62267	1.26349e-21	3.39716e-20	Down
ADRA1D	0.214047	1.17537	2.45712	0.00223529	0.00369666	Up
ADRA2A	1.74358	3.16644	0.86081	0.00238366	0.00392685	Up
ADRA2B	8.72214	1.85171	-2.23583	1.34991e-25	1.33022e-23	Down
ADRA2C	0.595413	5.97018	3.32581	1.16738e-07	3.43113e-07	Up
ADRB1	1.32047	0.516978	-1.35287	5.45271e-13	3.31942e-12	Down
ADRB2	14.0114	6.91546	-1.0187	3.34137e-12	1.80846e-11	Down
AF111167.2	2.30038	1.35548	-0.763074	4.95542e-12	2.60932e-11	Down
AF117829.1	1.83834	4.14022	1.1713	3.65766e-10	1.49566e-09	Up
AF124730.1	0.473514	0.309546	-0.613254	1.58482e-07	4.57934e-07	Down
AF127577.4	3.83889	2.10342	-0.867954	6.63942e-13	3.98365e-12	Down
AF165147.1	0.972964	0.194186	-2.32495	7.28513e-25	5.09551e-23	Down
AF235103.3	0.193792	0.493355	1.34811	7.46871e-13	4.44655e-12	Up
AF274858.1	0.596848	1.59847	1.42126	2.23581e-05	4.88371e-05	Up
AF279873.3	0.00467724	0.469835	6.65035	1.35524e-06	3.46323e-06	Up
AFAP1	0.870877	1.5604	0.841375	0.0140084	0.0205866	Up
AFAP1-AS1	0.0474305	6.56912	7.11374	1.37322e-10	5.91388e-10	Up
AFDN-DT	0.432944	1.01596	1.23059	2.30734e-09	8.45042e-09	Up
AFF1	61.6298	40.2047	-0.616262	4.09805e-13	2.55939e-12	Down
AFF2	0.0617163	1.5795	4.67767	0.000923568	0.00161764	Up
AFF4	130.284	79.7569	-0.707972	7.01842e-14	4.86981e-13	Down
AFM	558.836	148.059	-1.91625	7.57412e-24	3.54831e-22	Down
AFP	5.29779	678.492	7.0008	0.00862249	0.0131057	Up
AGAP1	8.98834	16.2568	0.854914	1.57406e-12	8.90481e-12	Up
AGAP1-IT1	1.70451	0.766342	-1.1533	2.36074e-13	1.52315e-12	Down
AGAP12P	0.125682	0.254591	1.01841	0.0038716	0.00617112	Up
AGAP2	1.51393	2.45853	0.699499	3.58326e-08	1.12509e-07	Up
AGAP4	0.526361	0.917824	0.802165	1.55747e-08	5.13019e-08	Up
AGBL3	1.80438	3.41412	0.920007	7.29983e-11	3.26607e-10	Up
AGBL4	1.07951	0.261189	-2.04721	5.5186e-17	6.1296e-16	Down
AGBL5	11.1518	19.4525	0.802678	5.19525e-13	3.17234e-12	Up
AGER	1.6147	2.42902	0.589104	1.88309e-05	4.15363e-05	Up
AGL	91.9197	32.482	-1.50073	5.18845e-24	2.58827e-22	Down
AGMAT	148.391	71.9666	-1.04401	5.70568e-16	5.36103e-15	Down
AGMO	105.237	57.7013	-0.866966	2.29376e-16	2.28736e-15	Down
AGO2	13.7084	27.7285	1.01631	7.63279e-15	6.08555e-14	Up
AGPAT1	19.8402	32.0436	0.691612	1.40154e-12	8.00585e-12	Up
AGPAT2	244.041	133.754	-0.867542	1.74303e-14	1.31825e-13	Down
AGPAT4	1.84995	4.55208	1.29904	0.000466055	0.000850093	Up
AGRN	73.4719	137.276	0.90182	2.75702e-06	6.76787e-06	Up
AGTR1	93.9023	34.2988	-1.453	6.6971e-23	2.38803e-21	Down
AGXT	2762.87	1195.31	-1.20878	1.66932e-18	2.40758e-17	Down
AGXT2	135.061	38.7966	-1.79961	1.06338e-23	4.72412e-22	Down
AHCTF1P1	0.197674	0.296656	0.585667	0.0234274	0.0332171	Up
AHR	89.0481	55.3546	-0.68588	4.70498e-11	2.16464e-10	Down
AHSA2P	7.39502	19.3537	1.38798	3.85394e-19	6.29341e-18	Up
AHSG	5818.7	2982.11	-0.964365	3.30616e-15	2.77768e-14	Down
AIF1L	4.0239	10.6453	1.40355	2.27013e-06	5.63629e-06	Up
AIFM2	24.7187	46.4601	0.910389	3.57144e-10	1.4613e-09	Up
AIFM3	0.586952	1.4885	1.34255	1.10822e-06	2.8627e-06	Up
AIG1	229.06	127.492	-0.84532	1.94013e-19	3.3602e-18	Down
AIRE	0.0114932	0.119595	3.37931	1.68512e-06	4.25835e-06	Up
AJ003147.2	0.00470541	0.251113	5.73787	1.0821e-10	4.72356e-10	Up
AJM1	1.35607	5.02324	1.88919	3.07223e-23	1.18643e-21	Up
AK3	217.78	111.497	-0.96587	9.65602e-21	2.14621e-19	Down
AK4	164.376	106.254	-0.629482	2.36493e-11	1.12961e-10	Down
AK4P1	0.788927	0.517111	-0.609419	7.06409e-07	1.87042e-06	Down
AKAIN1	0.269088	0.154369	-0.801695	2.15336e-13	1.39675e-12	Down
AKAP11	30.1418	19.7978	-0.606428	7.67415e-13	4.55666e-12	Down
AKAP3	1.38317	0.557598	-1.31068	1.61364e-15	1.41266e-14	Down
AKAP5	0.871268	1.42302	0.707766	0.0328511	0.0455282	Up
AKAP6	6.69672	3.67056	-0.867454	1.43675e-09	5.39429e-09	Down
AKAP8L	11.5036	19.7275	0.778118	2.50618e-20	5.24959e-19	Up
AKIP1	8.53741	14.5602	0.770163	2.91098e-19	4.8526e-18	Up
AKIRIN1	58.4829	34.8162	-0.748257	4.78622e-13	2.94505e-12	Down
AKR1B10	49.5143	611.936	3.62746	1.13127e-09	4.30976e-09	Up
AKR1B10P1	0.128963	1.22573	3.24861	2.268e-06	5.63368e-06	Up
AKR1B15	0.41281	6.20914	3.91084	2.46076e-07	6.94484e-07	Up
AKR1C2	168.053	344.579	1.03592	0.0189326	0.0272466	Up
AKR1C3	123.178	373.541	1.60052	6.8694e-17	7.52137e-16	Up
AKR1C7P	0.0841454	0.385244	2.19482	5.08421e-10	2.03491e-09	Up
AKR1D1	257.212	67.7617	-1.92442	4.88813e-21	1.16546e-19	Down
AKR7A3	188.208	68.1379	-1.4658	2.45879e-19	4.16475e-18	Down
AKR7L	10.9596	7.20079	-0.60597	4.12332e-08	1.28598e-07	Down
AL008721.2	0.195962	0.462333	1.23836	2.98222e-08	9.47577e-08	Up
AL008729.1	0.129404	0.343563	1.40869	1.54037e-11	7.57092e-11	Up
AL009174.1	0.247321	0.450032	0.863642	0.00161331	0.00272297	Up
AL009178.2	0.549882	1.05914	0.945702	0.00606415	0.00941684	Up
AL021328.1	2.93407	0.677514	-2.11458	3.52085e-20	7.09276e-19	Down
AL021368.2	0.343772	0.581955	0.759455	1.40474e-06	3.58469e-06	Up
AL021392.1	0.0632533	0.255984	2.01684	3.51666e-09	1.25845e-08	Up
AL021578.1	0.732023	0.419335	-0.803785	7.30379e-07	1.92863e-06	Down
AL021707.2	0.16401	0.517139	1.65677	7.26843e-15	5.82056e-14	Up
AL021707.6	0.32301	0.567725	0.813613	0.000100943	0.000201665	Up
AL021807.1	0.0643308	0.332285	2.36884	6.59079e-12	3.40765e-11	Up
AL021978.1	0.0512246	0.198098	1.95131	0.00847899	0.0128994	Up
AL022069.3	1.83837	1.20734	-0.606591	3.11208e-08	9.85499e-08	Down
AL022322.1	0.168603	0.634986	1.9131	1.56594e-15	1.37211e-14	Up
AL022328.1	0.228056	0.356906	0.646156	0.000563123	0.00101557	Up
AL022328.2	0.352257	0.711533	1.0143	9.09858e-09	3.0896e-08	Up
AL023574.1	0	0.111765	Inf	0.00366128	0.00586251	Up
AL023803.2	0.0391614	0.345972	3.14315	8.56635e-21	1.9341e-19	Up
AL024508.1	0.652799	0.36625	-0.833811	3.24767e-12	1.76156e-11	Down
AL031055.1	1.08343	0.58533	-0.88828	6.88727e-14	4.78046e-13	Down
AL031073.2	0.00110119	0.0652349	5.88851	0.00025578	0.000483613	Up
AL031123.2	0.376236	0.955193	1.34416	2.49313e-10	1.03966e-09	Up
AL031123.3	0.141642	0.28074	0.986983	3.95721e-05	8.35374e-05	Up
AL031673.1	0.354752	0.837783	1.23976	2.46694e-11	1.17469e-10	Up
AL031727.1	0.35865	0.650964	0.860003	8.37479e-06	1.92718e-05	Up
AL031731.1	0.0304535	0.18262	2.58417	5.29934e-09	1.85523e-08	Up
AL031775.2	0.825284	0.51081	-0.692104	1.10535e-09	4.21813e-09	Down
AL031777.1	0.078995	0.372234	2.23638	1.11901e-09	4.267e-09	Up
AL031778.1	0.1033	0.332169	1.68507	1.6465e-10	7.01975e-10	Up
AL031846.2	0.202087	0.363797	0.848157	0.000138694	0.000271976	Up
AL031963.3	0.193556	0.337404	0.801725	0.00262964	0.00430328	Up
AL031985.3	0.795049	1.62762	1.03365	3.19761e-12	1.73724e-11	Up
AL032819.2	0.0318042	0.380962	3.58236	1.53257e-07	4.43925e-07	Up
AL033397.2	0.162172	0.329448	1.02253	0.00935194	0.0141328	Up
AL033527.3	0.05579	0.210543	1.91603	0.000559585	0.00100974	Up
AL033530.1	0.00790481	0.314278	5.31317	0.000362287	0.000671098	Up
AL034417.4	5.02455	2.44234	-1.04073	3.10169e-14	2.26529e-13	Down
AL034548.2	0.206716	0.384543	0.895492	0.00300571	0.00487762	Up
AL034550.3	0.147045	0.269471	0.873872	0.0309651	0.0430562	Up
AL035071.1	2.57129	4.0232	0.645853	5.73961e-05	0.000118452	Up
AL035252.3	0.187659	0.590219	1.65313	1.43938e-07	4.18388e-07	Up
AL035461.2	0.123819	0.458289	1.88802	1.57399e-12	8.90481e-12	Up
AL035661.1	7.11299	3.06073	-1.21658	1.38108e-15	1.22244e-14	Down
AL035701.1	0.0929456	0.271211	1.54496	4.42917e-05	9.29221e-05	Up
AL049612.1	0.215869	0.41797	0.953247	0.0110055	0.0164478	Up
AL049840.5	2.48854	4.27061	0.779146	4.8218e-09	1.69726e-08	Up
AL050309.1	0.119092	0.313349	1.3957	0.00109207	0.0018919	Up
AL078590.2	1.43783	0.49197	-1.54725	4.18483e-18	5.57009e-17	Down
AL078604.2	0.136458	0.409823	1.58655	7.39758e-05	0.000150479	Up
AL080248.1	8.33309	4.30979	-0.951232	3.90796e-11	1.81507e-10	Down
AL080317.1	0.161285	0.378354	1.23012	5.64262e-08	1.73095e-07	Up
AL080317.2	0.345628	0.856144	1.30863	3.78713e-11	1.7614e-10	Up
AL096701.4	0.226377	0.550436	1.28185	9.19073e-11	4.05853e-10	Up
AL096854.1	0.0615954	0.756638	3.61871	3.75529e-09	1.33881e-08	Up
AL109615.2	0.0372546	0.354926	3.25203	6.5554e-11	2.95345e-10	Up
AL109615.3	0.170246	1.28831	2.91979	2.54257e-08	8.15088e-08	Up
AL109615.4	0.393743	1.07468	1.44858	4.32905e-13	2.69562e-12	Up
AL109627.1	2.1553	3.43726	0.67337	1.21726e-06	3.12861e-06	Up
AL109917.1	0.206002	0.447765	1.12008	7.97094e-05	0.000161522	Up
AL109918.1	7.29861	16.0622	1.13798	0.010968	0.016393	Up
AL109976.1	0.0570711	0.276253	2.27516	3.41114e-09	1.22244e-08	Up
AL110114.1	0.16899	0.384282	1.18522	3.43977e-15	2.88025e-14	Up
AL110292.1	0.0045053	0.133632	4.8905	7.88326e-08	2.37352e-07	Up
AL117329.1	0.0267544	0.576454	4.42936	9.43822e-07	2.4574e-06	Up
AL117335.1	0.117759	0.342235	1.53915	0.000666388	0.00119043	Up
AL117336.2	0.509818	1.09727	1.10587	4.75086e-10	1.91143e-09	Up
AL117379.1	0.125601	0.393709	1.64828	9.28094e-16	8.42741e-15	Up
AL118505.1	0.0352479	0.204011	2.53304	0.000238162	0.000452612	Up
AL118523.1	0.176019	0.315366	0.841299	0.0179367	0.025929	Up
AL121753.2	0.340208	0.607636	0.836792	1.21581e-07	3.56197e-07	Up
AL121772.1	0.0568462	0.251592	2.14595	3.34818e-11	1.56892e-10	Up
AL121827.1	0.482212	0.841841	0.803882	0.000760204	0.00134719	Up
AL121832.2	0.804698	1.8599	1.2087	3.55814e-08	1.11755e-07	Up
AL121832.3	0.0710985	0.330102	2.21502	6.33677e-16	5.8931e-15	Up
AL121845.4	0.270919	0.63868	1.23723	0.0207667	0.0296778	Up
AL121899.1	0.0943946	0.492835	2.38433	8.59194e-11	3.80587e-10	Up
AL121906.2	0.0623351	0.467742	2.9076	1.38031e-22	4.61476e-21	Up
AL121917.1	0.1161	0.234369	1.01341	0.00110192	0.00190765	Up
AL121929.3	0.154611	0.424752	1.45798	2.01176e-07	5.73361e-07	Up
AL121933.2	0.602407	0.264615	-1.18684	2.54995e-11	1.21248e-10	Down
AL121956.7	0.676005	0.340553	-0.989154	2.02043e-13	1.31522e-12	Down
AL121992.3	0.423535	0.280663	-0.593644	1.12133e-05	2.54321e-05	Down
AL132639.2	0.172135	0.293087	0.767793	0.00458538	0.00722878	Up
AL133260.1	0.167412	0.265894	0.667447	0.023202	0.0329196	Up
AL133284.1	0.200379	0.40341	1.00952	0.00717548	0.0110359	Up
AL133338.1	0.724839	1.52024	1.06857	3.71067e-05	7.86232e-05	Up
AL133351.4	0.770301	1.34618	0.805373	0.000109505	0.00021777	Up
AL133367.1	0.175287	0.776449	2.14717	2.27904e-21	5.84487e-20	Up
AL133370.1	0.00587906	0.180196	4.93784	2.7179e-06	6.68086e-06	Up
AL133410.1	0.11485	0.411257	1.84029	7.19614e-15	5.76498e-14	Up
AL133419.1	0.735927	0.401935	-0.8726	3.82062e-09	1.36065e-08	Down
AL133467.1	0.63743	0.338342	-0.913785	4.35032e-10	1.75983e-09	Down
AL133477.1	0.160228	0.339818	1.08464	1.40775e-08	4.6616e-08	Up
AL135905.1	2.50466	4.11791	0.717296	0.0023352	0.0038517	Up
AL135925.1	0.996258	0.630454	-0.660127	8.86055e-12	4.4928e-11	Down
AL136116.3	7.11424	3.12718	-1.18585	1.12104e-21	3.04279e-20	Down
AL136162.1	0.0804165	0.374238	2.21839	2.27184e-19	3.88497e-18	Up
AL136295.6	0.182201	0.381105	1.06466	7.51948e-12	3.85593e-11	Up
AL136372.2	0.0807043	6.18908	6.26094	3.58061e-09	1.27905e-08	Up
AL136379.1	0.0067391	0.175818	4.70539	3.42486e-14	2.48769e-13	Up
AL136419.3	0.0577188	0.224892	1.96212	5.68026e-14	3.99255e-13	Up
AL137001.2	0.00272916	0.18553	6.08705	0.00776263	0.01188	Up
AL137026.2	0.00371147	0.126591	5.09204	7.64877e-09	2.62852e-08	Up
AL137077.2	0.134147	0.640923	2.25634	2.24674e-19	3.84793e-18	Up
AL137186.2	0.4027	0.863206	1.1	5.15536e-08	1.59074e-07	Up
AL137230.1	0.114792	0.308454	1.42603	4.21658e-06	1.01016e-05	Up
AL137785.1	0.0030778	0.126283	5.35862	2.10339e-08	6.81949e-08	Up
AL137803.1	0.00573923	0.116164	4.33916	1.5637e-06	3.96906e-06	Up
AL138479.2	0.0395964	0.231396	2.54692	0.000702887	0.00125183	Up
AL138756.1	1.65281	2.83987	0.7809	5.35964e-05	0.000111045	Up
AL138828.1	0.0965344	2.29828	4.57337	1.60574e-08	5.28308e-08	Up
AL138831.3	0.100925	0.353717	1.80931	1.22887e-15	1.09743e-14	Up
AL138847.2	17.6272	7.05111	-1.32188	7.51357e-18	9.5978e-17	Down
AL138889.1	1.5238	0.993493	-0.617091	4.80585e-08	1.48726e-07	Down
AL138976.2	0.144901	0.278252	0.941331	2.29772e-07	6.50399e-07	Up
AL139023.1	0.00277832	0.194384	6.12856	1.81655e-08	5.93373e-08	Up
AL139042.1	0.00686473	0.186674	4.76517	0.011394	0.0169942	Up
AL139100.1	0.111323	0.317039	1.50991	1.7601e-08	5.76064e-08	Up
AL139125.1	0.0458731	0.255677	2.4786	5.26365e-07	1.41887e-06	Up
AL139220.2	0.0707104	0.26513	1.9067	9.83797e-08	2.92551e-07	Up
AL139246.3	0.0789719	0.219506	1.47485	3.31138e-08	1.04563e-07	Up
AL139287.1	0.483676	0.933874	0.949187	7.53663e-13	4.48165e-12	Up
AL139289.1	0.146913	0.338068	1.20235	3.76396e-08	1.17924e-07	Up
AL139327.1	0.00350671	0.562438	7.32543	0.00279159	0.00455378	Up
AL139384.1	2.51647	4.15881	0.724768	0.000106759	0.000212625	Up
AL139385.1	3.18096	1.36296	-1.22272	2.68616e-17	3.12589e-16	Down
AL139424.2	0.298956	0.480745	0.685338	2.75422e-05	5.93958e-05	Up
AL157373.2	1.34636	0.877146	-0.618171	3.65583e-09	1.30498e-08	Down
AL157392.3	1.76271	2.78081	0.657713	2.31201e-06	5.73316e-06	Up
AL157414.4	0.10982	0.168406	0.616807	0.00213012	0.00353588	Up
AL157778.1	0.00608869	0.302214	5.6333	1.56612e-06	3.97471e-06	Up
AL157935.1	1.79353	1.07855	-0.733709	3.63568e-06	8.77221e-06	Down
AL158064.1	3.20432	1.87586	-0.772465	1.52088e-11	7.47702e-11	Down
AL158071.2	0.30467	0.623108	1.03223	4.60835e-05	9.64687e-05	Up
AL158071.3	0.135653	0.340072	1.32592	0.00020301	0.000389135	Up
AL158206.1	3.70972	2.47791	-0.582185	3.40492e-10	1.39602e-09	Down
AL158212.3	0.495337	1.42711	1.52662	2.54751e-17	2.97318e-16	Up
AL158212.5	1.22894	0.760314	-0.692743	4.8654e-08	1.50499e-07	Down
AL158214.2	0.0960596	0.249702	1.37821	1.30177e-11	6.46969e-11	Up
AL158819.1	0.00104967	0.246025	7.87272	2.6041e-07	7.32328e-07	Up
AL160006.1	1.10127	2.61024	1.24502	1.36874e-14	1.0543e-13	Up
AL160269.1	0.18096	0.36442	1.00993	0.00313412	0.005072	Up
AL160408.4	0	0.0691827	Inf	4.71717e-05	9.86086e-05	Up
AL160408.6	0.837918	0.415114	-1.0133	2.29075e-14	1.70604e-13	Down
AL161630.1	0.315071	0.16262	-0.954173	7.96283e-11	3.54763e-10	Down
AL161645.2	1.29459	0.303012	-2.09505	5.01023e-17	5.63321e-16	Down
AL161668.4	4.61408	1.23926	-1.89657	8.68984e-21	1.9556e-19	Down
AL161669.3	0.419646	1.09073	1.37805	2.38508e-08	7.67677e-08	Up
AL161785.1	0.613447	0.409501	-0.583075	1.0762e-08	3.61897e-08	Down
AL161787.1	0.310844	0.514488	0.726946	0.00985547	0.0148366	Up
AL161891.1	0.289518	0.650116	1.16704	2.32834e-07	6.58691e-07	Up
AL162231.2	3.07829	1.77111	-0.797474	2.2863e-11	1.09598e-10	Down
AL162253.2	0.426495	0.720285	0.756039	0.000412843	0.000758288	Up
AL162377.1	1.34068	0.741663	-0.854127	5.14456e-18	6.76606e-17	Down
AL162411.1	0.438299	0.733542	0.742963	0.000801695	0.00141709	Up
AL162413.1	0.00190005	0.467221	7.94192	5.48608e-09	1.91859e-08	Up
AL162431.1	0.0964202	0.448243	2.21687	5.00251e-21	1.18618e-19	Up
AL162458.1	0.734524	1.70846	1.21781	8.78446e-12	4.45549e-11	Up
AL162573.1	0.000448843	0.260122	9.17876	4.28028e-09	1.51545e-08	Up
AL162582.1	0.0809151	0.962364	3.5721	5.34892e-08	1.64767e-07	Up
AL162595.1	9.15436	18.243	0.994814	6.69504e-14	4.65511e-13	Up
AL162726.3	0.0514512	0.555797	3.43328	6.29805e-09	2.18461e-08	Up
AL162727.1	0.311216	0.204409	-0.606459	7.93707e-06	1.83404e-05	Down
AL163051.1	0.532293	0.856401	0.686065	0.00205409	0.0034162	Up
AL163952.1	0.025257	0.243116	3.26689	2.73731e-06	6.72527e-06	Up
AL163953.1	0.0171295	0.248382	3.858	2.12255e-10	8.91064e-10	Up
AL353135.2	0.173075	0.577819	1.73922	3.55333e-12	1.91386e-11	Up
AL353150.1	0.162429	0.507999	1.64502	0.000108926	0.000216724	Up
AL353572.4	0.455674	1.45875	1.67866	0.00135308	0.00231066	Up
AL353622.1	0.729842	1.48259	1.02246	5.2018e-07	1.40295e-06	Up
AL353660.1	0.305835	0.156272	-0.968693	3.00965e-12	1.64315e-11	Down
AL353708.1	0.17444	0.388646	1.15573	9.24776e-10	3.56921e-09	Up
AL353708.3	0.0409176	0.247751	2.5981	1.75716e-19	3.07258e-18	Up
AL353763.2	0.652181	1.29235	0.986651	2.95397e-12	1.61407e-11	Up
AL353796.1	0.816088	1.24522	0.609608	1.03429e-06	2.68109e-06	Up
AL353807.5	0.445127	2.17898	2.29136	9.02557e-18	1.13267e-16	Up
AL354707.1	6.7586	3.53707	-0.934168	1.48241e-11	7.30605e-11	Down
AL354798.1	0.0344505	0.223977	2.70075	6.20512e-06	1.45706e-05	Up
AL354836.1	0.350252	0.685107	0.967936	7.166e-07	1.89514e-06	Up
AL354872.1	9.6263	4.77254	-1.01222	7.48494e-15	5.97719e-14	Down
AL355096.1	1.49095	0.927439	-0.684909	3.30415e-06	8.01554e-06	Down
AL355102.4	0.273847	1.12409	2.03731	0.00313192	0.00506884	Up
AL355303.2	0.12239	0.364075	1.57275	2.26823e-06	5.63368e-06	Up
AL355388.1	0.0351319	0.219924	2.64615	1.61589e-14	1.23046e-13	Up
AL355488.1	0.656216	2.49628	1.92753	1.78589e-21	4.70684e-20	Up
AL355512.1	0.641175	1.43388	1.16113	0.00051468	0.000933169	Up
AL355538.1	0.0209345	0.207582	3.30972	0.000179204	0.00034609	Up
AL355574.1	0.168641	0.377879	1.16397	1.97973e-11	9.56812e-11	Up
AL355802.1	0.219669	0.340391	0.631862	0.00556876	0.00868867	Up
AL355987.4	0.151339	0.800748	2.40356	1.26745e-08	4.22076e-08	Up
AL356019.2	0.113355	0.245577	1.11532	5.91964e-06	1.39281e-05	Up
AL356234.2	0.0729923	0.677087	3.21353	5.48429e-12	2.86968e-11	Up
AL356234.3	0.012382	0.10223	3.04551	1.1516e-08	3.85807e-08	Up
AL356433.1	0.016204	0.15655	3.27221	0.0163745	0.0238274	Up
AL356608.3	0.0610427	0.261076	2.09658	4.67111e-11	2.15004e-10	Up
AL356804.1	0.105382	0.281799	1.41904	0.00344835	0.00554241	Up
AL356966.1	0.0570068	0.142253	1.31926	9.55277e-05	0.00019139	Up
AL357033.3	0.564934	0.335944	-0.749863	4.01624e-09	1.42575e-08	Down
AL357079.1	0.12748	0.37324	1.54983	7.85454e-14	5.40582e-13	Up
AL357556.3	0.0959368	0.273179	1.50969	3.47464e-14	2.52293e-13	Up
AL358334.2	0.0657942	0.155744	1.24314	0.00198695	0.00331114	Up
AL358472.4	0.177878	0.312749	0.814115	2.57029e-08	8.23315e-08	Up
AL358472.5	0.103809	0.270002	1.37904	8.2884e-10	3.22126e-09	Up
AL359232.1	0.644164	0.366753	-0.81262	1.68454e-11	8.22325e-11	Down
AL359313.1	0.00309032	0.278778	6.49522	2.7021e-10	1.12236e-09	Up
AL359504.1	0.421793	0.817509	0.954699	4.12086e-07	1.12815e-06	Up
AL359510.2	0.0238183	0.232086	3.28451	5.50211e-21	1.29183e-19	Up
AL359513.1	0.102749	0.310906	1.59736	1.5743e-10	6.7269e-10	Up
AL359551.1	0.00450404	0.0926419	4.36237	0.000162017	0.000314598	Up
AL359636.2	0.0365028	0.221223	2.59942	5.24149e-08	1.61607e-07	Up
AL359704.2	0.253928	1.08955	2.10124	0.00078307	0.00138612	Up
AL359715.3	2.90694	0.991398	-1.55196	4.99546e-24	2.51079e-22	Down
AL359762.1	0.542044	0.308976	-0.810915	8.05811e-11	3.58621e-10	Down
AL359881.1	0.00955825	0.112199	3.55317	1.45566e-05	3.26401e-05	Up
AL359894.1	0.00117275	0.380829	8.3431	1.61388e-05	3.59911e-05	Up
AL359915.1	1.46276	0.867296	-0.754095	1.97962e-09	7.3239e-09	Down
AL359921.2	0.389053	0.908224	1.22308	5.31336e-12	2.78461e-11	Up
AL360013.3	6.60206	0.849695	-2.9579	6.11032e-26	7.19005e-24	Down
AL360169.3	0.0155063	2.30121	7.2134	0.000801552	0.00141709	Up
AL360181.2	0.310996	0.484289	0.638974	0.000974565	0.00170064	Up
AL360181.3	0.13275	0.263851	0.991013	1.44442e-06	3.68078e-06	Up
AL365181.2	0.19724	2.69378	3.77161	2.00315e-13	1.30482e-12	Up
AL365181.3	0.912653	12.2296	3.74417	6.52586e-15	5.25973e-14	Up
AL365205.1	0.175668	0.349079	0.9907	3.93726e-07	1.0815e-06	Up
AL365226.1	0.00357555	0.269239	6.23458	3.04265e-07	8.47586e-07	Up
AL365259.1	0.861816	0.485896	-0.826732	2.42347e-13	1.56182e-12	Down
AL365295.1	0.280026	0.625016	1.15833	0.000134341	0.000264062	Up
AL365361.1	1.5089	0.705809	-1.09615	1.94269e-10	8.19079e-10	Down
AL390719.1	0.721391	1.92389	1.41517	4.47536e-05	9.37831e-05	Up
AL390728.4	2.21662	6.70518	1.59692	7.81414e-13	4.63565e-12	Up
AL390728.6	1.824	4.47271	1.29404	3.00649e-12	1.64187e-11	Up
AL390755.1	2.518	1.35616	-0.892751	4.13988e-13	2.5831e-12	Down
AL390778.2	0.461469	0.140869	-1.71188	8.00082e-15	6.36376e-14	Down
AL390879.1	0.153011	0.289085	0.917857	0.00279489	0.0045577	Up
AL390957.1	0.0689613	1.11971	4.02119	7.26199e-18	9.30018e-17	Up
AL391001.1	0.260665	0.162346	-0.683127	1.8319e-07	5.25307e-07	Down
AL391056.1	0.0841091	1.8561	4.46387	1.53059e-05	3.42328e-05	Up
AL391095.1	0.153852	0.257813	0.744786	0.00957525	0.0144424	Up
AL391095.2	9.36072	3.82232	-1.29217	1.0317e-13	6.97549e-13	Down
AL391117.1	1.00913	0.440325	-1.19647	1.97904e-16	1.99842e-15	Down
AL391427.1	0.24461	0.640048	1.3877	1.25685e-05	2.83669e-05	Up
AL391650.2	0.00933196	0.128813	3.78695	0.0318254	0.0441679	Up
AL441992.1	0.884322	1.7991	1.02464	3.87118e-08	1.21131e-07	Up
AL442125.1	0.103678	0.220745	1.09026	2.83881e-07	7.9353e-07	Up
AL445250.1	0.0941002	0.197037	1.0662	0.0144842	0.0212452	Up
AL445253.1	0.0567443	0.256103	2.17418	0.0226259	0.0321661	Up
AL445524.1	0.62856	2.99676	2.25328	3.56307e-19	5.84706e-18	Up
AL445647.1	0.00629242	0.108232	4.10436	1.67489e-05	3.72542e-05	Up
AL450998.1	0.439448	0.820344	0.900538	0.00690109	0.0106413	Up
AL451069.3	0.00848033	0.194186	4.51717	0.00105564	0.0018334	Up
AL451127.2	0.494322	0.274518	-0.848548	0.0362566	0.0499158	Down
AL499602.1	0.561021	1.51687	1.43497	0.015563	0.0227309	Up
AL512274.1	0.103573	0.206217	0.993513	0.000918579	0.00160961	Up
AL512306.2	0.245994	0.772085	1.65014	8.65035e-08	2.59201e-07	Up
AL512329.2	0.459272	0.28993	-0.663647	4.72058e-10	1.90077e-09	Down
AL512770.1	0.14288	0.338498	1.24434	2.07189e-10	8.71623e-10	Up
AL512791.2	0.584073	0.290542	-1.0074	3.54533e-14	2.5659e-13	Down
AL513497.1	0.235328	0.368904	0.648571	0.00957629	0.0144424	Up
AL513534.2	0.442896	0.976303	1.14036	1.33657e-06	3.41642e-06	Up
AL589669.1	0.577781	0.33105	-0.803476	6.68821e-16	6.1969e-15	Down
AL589765.4	0.207097	0.41717	1.01033	6.0111e-07	1.60757e-06	Up
AL590004.3	0.455501	1.52394	1.74228	0.00205823	0.00342251	Up
AL590064.1	0.550425	2.03144	1.88389	2.03372e-06	5.08024e-06	Up
AL590326.1	0.114306	0.235037	1.03999	4.5438e-05	9.51971e-05	Up
AL590483.3	0.016776	0.178834	3.41415	1.05363e-05	2.39746e-05	Up
AL590550.1	0.0374617	2.11559	5.8195	4.96281e-09	1.74475e-08	Up
AL590652.1	0.0796705	0.420003	2.39828	1.21322e-11	6.06123e-11	Up
AL590666.2	0.130943	1.26735	3.27481	5.3815e-14	3.79322e-13	Up
AL590681.1	0.00239214	0.315913	7.04508	9.55325e-05	0.00019139	Up
AL590705.1	0.0429247	0.25266	2.55732	6.86626e-09	2.37306e-08	Up
AL590867.2	2.45659	4.0435	0.718948	0.000181508	0.000350236	Up
AL591501.1	0.00515884	0.146639	4.82908	0.00011764	0.000232997	Up
AL591848.3	0.926165	1.48335	0.679522	0.00368418	0.00589351	Up
AL591895.1	1.46968	3.31735	1.17453	3.68031e-12	1.97693e-11	Up
AL592148.3	0.361396	0.627213	0.795376	9.16541e-09	3.10912e-08	Up
AL592295.4	0.235667	0.444082	0.914072	8.59015e-08	2.57587e-07	Up
AL592295.5	0.271137	0.522604	0.946697	1.30089e-07	3.80063e-07	Up
AL592424.1	0.181036	0.692603	1.93575	2.66895e-12	1.46869e-11	Up
AL592494.1	2.45384	1.38013	-0.830236	4.08297e-11	1.89199e-10	Down
AL596244.1	0.942148	1.57622	0.742439	0.00112647	0.00194644	Up
AL596442.2	0.461416	0.26386	-0.806296	8.76111e-08	2.62361e-07	Down
AL596442.3	0.0086069	0.250509	4.86322	5.20437e-05	0.000107996	Up
AL603750.1	2.66755	1.35051	-0.982008	2.87646e-16	2.82895e-15	Down
AL603839.3	0.261236	0.435041	0.7358	0.0117496	0.0174764	Up
AL606489.1	0.0389094	0.353803	3.18475	3.23882e-22	9.90664e-21	Up
AL606970.3	0.471932	0.302922	-0.639635	7.80416e-07	2.05387e-06	Down
AL627095.2	0.103001	0.386738	1.90869	5.10293e-07	1.37889e-06	Up
AL627309.6	0.356668	0.759766	1.09097	0.00889208	0.0134837	Up
AL627309.7	0.122463	0.27625	1.17363	0.000417667	0.000766655	Up
AL645608.8	0.0323615	0.139926	2.11232	4.96089e-05	0.000103286	Up
AL645929.1	0.316983	0.518486	0.709899	0.00514939	0.00806218	Up
AL645929.2	0.169969	0.3992	1.23184	2.69357e-05	5.81881e-05	Up
AL662795.2	1.99111	3.77941	0.924587	1.73702e-07	4.99387e-07	Up
AL670729.3	0.0534975	0.675338	3.65807	0.000738658	0.0013111	Up
AL683813.1	0.334479	0.567335	0.762283	3.15322e-07	8.768e-07	Up
AL691420.1	0.000888403	0.476066	9.06573	6.8203e-11	3.06454e-10	Up
AL691432.1	0.24354	0.414591	0.767531	0.0113815	0.0169768	Up
AL691432.4	0.0533298	0.1573	1.56051	0.000349769	0.000648932	Up
AL713852.1	0.993646	0.355764	-1.48181	3.41467e-13	2.15412e-12	Down
AL731563.3	0.219162	0.494934	1.17524	6.72075e-15	5.40796e-14	Up
AL731569.1	0.252774	0.697403	1.46415	2.64668e-18	3.6665e-17	Up
AL732437.3	0.00986234	0.138678	3.81367	7.87941e-08	2.37272e-07	Up
AL807757.2	0.0794998	0.226668	1.51156	5.77262e-06	1.35966e-05	Up
AL928654.1	0.485424	1.06115	1.12831	1.20344e-09	4.5672e-09	Up
AL928654.2	0.204791	0.375945	0.876369	1.51768e-05	3.39632e-05	Up
AL928654.4	0.346998	0.597032	0.782881	9.17647e-07	2.39486e-06	Up
ALAD	297.593	185.462	-0.682215	4.29277e-11	1.98274e-10	Down
ALAS1	628.124	263.923	-1.25093	1.90491e-16	1.93234e-15	Down
ALAS2	0.482279	0.247711	-0.961213	7.37683e-12	3.78958e-11	Down
ALB	179751	50424.3	-1.83381	1.57885e-25	1.50397e-23	Down
ALDH1A3	2.81119	1.61752	-0.797394	1.67924e-10	7.1513e-10	Down
ALDH1B1	319.749	125.976	-1.34379	1.91833e-19	3.32532e-18	Down
ALDH1L1	728.394	484.93	-0.586942	1.20761e-07	3.54053e-07	Down
ALDH2	2002.14	634.568	-1.6577	2.16409e-26	3.33004e-24	Down
ALDH3A1	3.40865	132.598	5.28172	0.0257974	0.0363277	Up
ALDH4A1	795.6	371.608	-1.09826	2.24569e-18	3.15912e-17	Down
ALDH5A1	213.994	121.08	-0.821611	7.73637e-16	7.10227e-15	Down
ALDH6A1	581.649	177.26	-1.71428	2.5228e-25	2.14749e-23	Down
ALDH8A1	283.783	75.9094	-1.90244	5.30638e-28	2.28824e-25	Down
ALDH9A1	198.256	104.932	-0.917912	2.32077e-18	3.2533e-17	Down
ALDOA	1.11972	2.70196	1.27087	5.69519e-10	2.2609e-09	Up
ALDOB	10763.3	3674.92	-1.55033	5.54788e-20	1.06609e-18	Down
ALG1L	0.412533	4.47843	3.44041	1.74295e-14	1.31825e-13	Up
ALG1L13P	0.339621	0.187623	-0.856091	7.46131e-10	2.91573e-09	Down
ALG1L9P	0.468716	0.849597	0.858065	3.46835e-11	1.62219e-10	Up
ALG3	51.935	79.7379	0.618559	3.25689e-11	1.52901e-10	Up
ALKAL1	0.347473	0.167375	-1.05381	2.62068e-22	8.15306e-21	Down
ALKBH2	14.803	24.0793	0.701897	1.3037e-06	3.33836e-06	Up
ALKBH6	0.301554	0.958376	1.66817	5.24604e-21	1.23752e-19	Up
ALLC	0.519725	0.225878	-1.2022	1.30019e-18	1.92374e-17	Down
ALMS1P1	1.15292	0.540023	-1.0942	1.10039e-12	6.38408e-12	Down
ALOX12	0.390921	0.643538	0.719146	7.63463e-06	1.76681e-05	Up
ALOX12-AS1	0.973038	1.66172	0.772112	2.74474e-10	1.1396e-09	Up
ALOX15	0.104816	0.315156	1.58821	0.0194126	0.0278892	Up
ALOX15B	0.547198	5.16357	3.23823	0.000695753	0.00123979	Up
ALPI	0.0356166	12.809	8.49039	6.56446e-06	1.53496e-05	Up
ALPK3	4.2932	17.8958	2.0595	6.1475e-07	1.64141e-06	Up
ALPL	137.125	45.862	-1.58012	6.18506e-21	1.43036e-19	Down
ALS2CL	11.6979	30.7964	1.39651	8.1921e-11	3.64085e-10	Up
ALX1	0.00037869	0.152696	8.65543	0.000904339	0.0015859	Up
ALX3	0.000437504	0.104362	7.89808	4.41616e-06	1.05595e-05	Up
ALYREF	22.3233	38.9031	0.801335	1.05297e-08	3.54369e-08	Up
AMBN	0.00213112	1.05741	8.9547	1.84374e-05	4.07268e-05	Up
AMBP	11734.3	5730.46	-1.03402	1.72534e-18	2.47944e-17	Down
AMD1P4	2.7958	0.445419	-2.65002	3.16991e-22	9.72559e-21	Down
AMDHD1	173.02	66.7197	-1.37475	2.60122e-19	4.38004e-18	Down
AMDHD2	9.63026	15.1815	0.65667	8.89041e-08	2.65835e-07	Up
AMH	0.104515	0.569416	2.44577	0.000343597	0.000638013	Up
AMHR2	0.925335	0.115652	-3.00019	7.62197e-28	2.77218e-25	Down
AMN	82.9554	34.5203	-1.26489	3.36669e-07	9.33177e-07	Down
AMOTL2	42.5427	20.7957	-1.03263	4.70171e-16	4.45327e-15	Down
ANAPC11	65.1126	107.816	0.727563	1.68095e-06	4.24835e-06	Up
ANAPC7	15.9022	29.8871	0.9103	2.55133e-24	1.45404e-22	Up
ANG	470.366	219.071	-1.10239	1.93207e-15	1.67385e-14	Down
ANGPT1	1.64436	2.98789	0.8616	0.00406521	0.00646429	Up
ANGPT2	3.33334	6.75054	1.01803	6.61616e-08	2.01048e-07	Up
ANGPT4	0.180024	0.384166	1.09354	0.0298528	0.0415947	Up
ANGPTL1	15.7136	7.27744	-1.11051	1.68779e-18	2.43247e-17	Down
ANGPTL3	714.025	318.846	-1.16311	5.39016e-19	8.56431e-18	Down
ANGPTL4	224.168	138.49	-0.6948	9.53041e-07	2.47915e-06	Down
ANGPTL6	18.1555	2.22585	-3.02798	6.22384e-30	1.7786e-26	Down
ANGPTL7	0.0764991	1.31515	4.10364	2.18451e-06	5.43655e-06	Up
ANK1	0.333346	0.68962	1.04878	0.0008233	0.00145277	Up
ANK3	14.5331	6.7912	-1.0976	5.73368e-18	7.48672e-17	Down
ANKAR	0.968099	1.56128	0.689504	1.77281e-11	8.62646e-11	Up
ANKDD1A	1.18883	1.8062	0.603412	5.53195e-05	0.00011439	Up
ANKFN1	0.0147804	4.90546	8.37456	2.70997e-05	5.84918e-05	Up
ANKFY1	34.224	21.9804	-0.638793	2.67961e-10	1.11394e-09	Down
ANKLE1	0.168904	0.444959	1.39747	3.27756e-05	6.99802e-05	Up
ANKRD10-IT1	1.00196	1.58575	0.662345	0.0104916	0.0157421	Up
ANKRD13B	0.71002	2.33224	1.71578	2.54258e-16	2.51542e-15	Up
ANKRD13D	8.27289	14.3118	0.790747	1.37147e-10	5.90758e-10	Up
ANKRD18EP	0.978504	1.75622	0.843821	0.00840534	0.0127932	Up
ANKRD20A19P	0.00558066	0.321921	5.85013	0.00347641	0.00558437	Up
ANKRD23	0.198871	0.446953	1.16829	1.91365e-11	9.26226e-11	Up
ANKRD27	8.97602	17.2033	0.938542	1.23256e-16	1.28151e-15	Up
ANKRD29	2.6351	8.4129	1.67474	3.24243e-09	1.16427e-08	Up
ANKRD33	0.0251554	1.03208	5.35854	0.0076385	0.0116999	Up
ANKRD34A	0.26268	0.566544	1.10888	1.72845e-12	9.72874e-12	Up
ANKRD36	0.490758	0.733798	0.580369	0.00923726	0.0139669	Up
ANKRD36B	0.184846	0.312668	0.758305	0.000891756	0.00156576	Up
ANKRD37	4.67422	3.09343	-0.595517	3.74591e-10	1.52862e-09	Down
ANKRD45	0.0488339	0.131666	1.43093	0.0217095	0.0309314	Up
ANKRD46	37.4771	24.2165	-0.630018	3.81174e-12	2.0415e-11	Down
ANKRD52	11.4418	30.5346	1.41614	9.03233e-24	4.09452e-22	Up
ANKRD55	1.88902	0.473518	-1.99614	3.93413e-21	9.56238e-20	Down
ANKRD65	1.36522	7.71206	2.49798	7.03847e-05	0.000143715	Up
ANKRD9	9.2244	15.8805	0.783728	1.78412e-07	5.1212e-07	Up
ANKS1B	0.226223	1.43699	2.66723	1.86678e-05	4.11994e-05	Up
ANKS3	5.20409	10.8729	1.06302	1.07357e-18	1.60867e-17	Up
ANKS4B	44.8738	22.8116	-0.976103	1.20716e-16	1.25709e-15	Down
ANKS6	4.55038	11.8054	1.37539	1.1057e-07	3.26086e-07	Up
ANKZF1	14.9253	26.792	0.844047	8.50672e-19	1.29999e-17	Up
ANLN	0.912639	11.4744	3.65222	9.11578e-26	9.69958e-24	Up
ANO1	113.394	52.5891	-1.10851	3.71849e-14	2.6844e-13	Down
ANO10	14.5895	25.2353	0.790513	2.79953e-11	1.3233e-10	Up
ANO2	0.139406	1.14015	3.03186	1.2039e-10	5.22976e-10	Up
ANO4	0.0787227	0.34997	2.15238	5.49193e-07	1.47622e-06	Up
ANPEP	850.001	564.277	-0.59106	1.86554e-11	9.04246e-11	Down
ANTXR2	65.3277	27.1545	-1.26651	5.14279e-25	3.83867e-23	Down
ANXA10	56.0697	15.4301	-1.86148	1.42383e-21	3.79257e-20	Down
ANXA2	143.657	322.189	1.16528	5.50171e-12	2.87428e-11	Up
ANXA2P2	1.05938	2.17935	1.04067	1.15166e-07	3.3894e-07	Up
ANXA2R	0.788527	2.27492	1.52858	1.16064e-14	9.02346e-14	Up
ANXA8	0.967052	0.449061	-1.10668	7.82197e-19	1.20362e-17	Down
AOAH	8.75714	5.09146	-0.782379	1.38255e-09	5.20349e-09	Down
AOC1	11.2515	2.68563	-2.06679	1.07774e-05	2.44961e-05	Down
AOC3	26.6557	16.3633	-0.703981	3.72314e-15	3.10065e-14	Down
AOX1	1913.08	702.621	-1.44508	1.32441e-18	1.95669e-17	Down
AOX3P	0.088721	0.396911	2.16147	1.7934e-05	3.97202e-05	Up
AP000240.1	0.145007	0.277263	0.935133	0.000691026	0.00123192	Up
AP000345.2	0.0857621	0.188976	1.13979	0.00342371	0.00550502	Up
AP000346.2	0.0588043	0.237559	2.01429	6.9583e-12	3.58285e-11	Up
AP000347.1	0.134558	0.364585	1.43803	1.10035e-10	4.79828e-10	Up
AP000561.1	0.0317824	0.606	4.25302	1.75363e-10	7.44157e-10	Up
AP000593.3	0.016258	0.572326	5.13762	6.05176e-08	1.85078e-07	Up
AP000648.4	0.703726	1.08118	0.61952	0.00264037	0.00431837	Up
AP000695.1	0.983349	0.637573	-0.625113	2.93973e-09	1.06075e-08	Down
AP000759.1	0.353013	0.577038	0.708946	7.44498e-07	1.96321e-06	Up
AP000769.1	0.401229	2.51082	2.64566	1.05518e-09	4.03744e-09	Up
AP000813.1	0.165025	0.265591	0.686528	0.00743191	0.0114053	Up
AP000844.2	0.00424873	0.144724	5.09013	0.000680283	0.00121373	Up
AP000851.2	1.74385	0.499046	-1.80503	1.05874e-07	3.13206e-07	Down
AP000866.2	0.110555	0.246314	1.15574	1.59199e-07	4.5977e-07	Up
AP000873.2	0.415823	0.940155	1.17693	1.48939e-15	1.3102e-14	Up
AP000894.4	0.286804	0.586508	1.03209	6.46847e-06	1.51481e-05	Up
AP001062.1	0.32486	0.684425	1.07508	2.57029e-08	8.23315e-08	Up
AP001065.3	3.86751	1.87864	-1.04172	1.06319e-14	8.31109e-14	Down
AP001066.1	0.0125224	0.175712	3.81063	2.98484e-06	7.28688e-06	Up
AP001273.1	0.18829	0.392482	1.05967	1.01905e-07	3.02002e-07	Up
AP001350.2	0.156172	0.336133	1.10589	3.55332e-12	1.91386e-11	Up
AP001469.3	0.215625	0.834221	1.95191	1.44034e-16	1.48365e-15	Up
AP001505.1	0.878226	1.64321	0.903851	0.00149118	0.00253007	Up
AP001636.3	0.365186	0.728592	0.996479	0.032547	0.045124	Up
AP001781.1	2.36721	1.30666	-0.857303	1.20391e-10	5.22976e-10	Down
AP001830.1	0.554482	1.21161	1.12771	4.03083e-09	1.43042e-08	Up
AP001992.1	0.304831	0.797585	1.38763	5.98047e-09	2.07841e-08	Up
AP002360.1	1.42921	3.0741	1.10494	1.66861e-07	4.80688e-07	Up
AP002478.1	0.00136018	0.160382	6.88156	7.0993e-08	2.14848e-07	Up
AP002495.1	0.488709	0.831594	0.766905	3.88272e-09	1.38129e-08	Up
AP002748.4	0.924934	1.49636	0.69404	0.000449037	0.000820322	Up
AP002807.1	0.207009	0.656495	1.66509	1.29019e-10	5.58151e-10	Up
AP002847.1	0.0433294	0.194906	2.16936	5.08621e-06	1.20607e-05	Up
AP002851.1	0.143332	0.321434	1.16516	0.00881104	0.0133712	Up
AP002985.1	0.231225	0.652289	1.49621	1.7601e-08	5.76064e-08	Up
AP002990.1	1.50468	2.41656	0.683496	3.34328e-06	8.10457e-06	Up
AP003062.2	0.00037869	0.166805	8.78293	0.000231998	0.000441526	Up
AP003065.1	0.177562	0.385052	1.11673	1.43778e-07	4.18044e-07	Up
AP003068.2	1.98224	3.79114	0.935502	6.08091e-05	0.000125108	Up
AP003068.4	0.148633	1.04697	2.81639	1.35853e-13	9.05569e-13	Up
AP003071.4	0.261704	0.527095	1.01013	0.00209541	0.00348144	Up
AP003119.1	0.281415	0.90287	1.68182	1.47923e-05	3.31398e-05	Up
AP003119.2	0.289522	0.611748	1.07927	0.00133958	0.0022885	Up
AP003171.1	0.00202779	0.125072	5.94671	0.00902139	0.0136653	Up
AP003174.1	0.0526515	0.216269	2.03828	1.84776e-07	5.29248e-07	Up
AP003352.1	0.309282	0.806863	1.3834	7.93717e-15	6.31564e-14	Up
AP003419.3	0.0465785	0.205013	2.13798	3.80007e-12	2.03743e-11	Up
AP003469.2	0.00959206	0.187344	4.28771	3.56005e-12	1.91696e-11	Up
AP003498.2	0.0469647	0.651679	3.79451	5.85383e-05	0.000120672	Up
AP003555.2	0.495572	0.287859	-0.783733	2.40079e-09	8.77496e-09	Down
AP003559.1	0.033	0.130532	1.98386	6.29846e-05	0.000129358	Up
AP003721.4	0.508688	0.330795	-0.620845	2.27001e-06	5.63629e-06	Down
AP005230.1	0.0054532	0.159343	4.86889	3.38222e-10	1.387e-09	Up
AP005262.1	0.167793	1.30672	2.96119	0.000704503	0.00125437	Up
AP005901.1	0.000528463	0.101304	7.58267	2.09519e-05	4.59514e-05	Up
AP006216.2	1.47843	0.520334	-1.50655	3.65167e-16	3.5323e-15	Down
AP006222.2	0.0079051	1.36677	7.43377	1.81683e-16	1.85239e-15	Up
AP006285.1	0.618955	0.197011	-1.65156	1.16704e-18	1.73573e-17	Down
AP006621.2	0.104946	0.430849	2.03754	4.54457e-12	2.40502e-11	Up
AP006621.5	0.719799	2.00681	1.47924	1.11615e-08	3.74496e-08	Up
AP006623.1	0.17866	0.545364	1.61	5.78285e-14	4.06038e-13	Up
AP1G2	4.2635	6.87344	0.688994	0.0106989	0.0160267	Up
AP1S1	33.8014	50.7442	0.586158	1.31001e-09	4.94255e-09	Up
AP3B1	22.3287	33.7885	0.597633	3.09082e-16	3.02786e-15	Up
AP3M2	3.94454	7.43667	0.914801	5.18616e-14	3.65811e-13	Up
AP4M1	4.05299	7.44299	0.876895	2.71748e-20	5.64491e-19	Up
AP5Z1	16.846	36.5081	1.11581	7.48715e-26	8.32072e-24	Up
APBB1IP	33.8415	22.4694	-0.590834	5.84014e-07	1.56478e-06	Down
APBB3	9.79806	16.2028	0.725677	1.71233e-06	4.32221e-06	Up
APC2	1.36348	2.79572	1.03592	8.12498e-11	3.61343e-10	Up
APCDD1	4.88418	15.934	1.70592	1.8501e-09	6.86375e-09	Up
APCS	1817.16	812.919	-1.1605	6.79777e-17	7.4511e-16	Down
APLN	0.573773	8.44295	3.87919	3.26354e-26	4.59746e-24	Up
APLP1	0.563042	4.3357	2.94495	0.00473147	0.00744501	Up
APOA1	12618.9	5008.06	-1.33326	2.07614e-19	3.58027e-18	Down
APOA4	22.3616	141.582	2.66254	2.45318e-07	6.92737e-07	Up
APOA5	657.046	232.027	-1.5017	9.22208e-18	1.15516e-16	Down
APOB	8442.97	4430.95	-0.930134	3.51585e-18	4.74569e-17	Down
APOBEC3A	0.855243	0.242019	-1.82122	4.41221e-17	5.00067e-16	Down
APOBEC3B	0.630578	2.32869	1.88477	1.88109e-07	5.38178e-07	Up
APOBEC3H	0.331748	0.507215	0.612509	0.00590594	0.00918611	Up
APOC1P1	119.589	66.8285	-0.839551	3.97094e-09	1.41067e-08	Down
APOC2	3.70725	7.12397	0.942334	1.91475e-05	4.21975e-05	Up
APOC3	8657.49	3796.78	-1.18917	1.48586e-16	1.52897e-15	Down
APOC4-APOC2	0.965182	1.66381	0.785616	0.00974959	0.0146888	Up
APOF	484.092	65.9967	-2.87482	5.60508e-28	2.28824e-25	Down
APOH	8235.93	4063.58	-1.01918	2.01581e-17	2.39456e-16	Down
APOL1	413.386	202.684	-1.02826	6.94178e-17	7.59646e-16	Down
APOL5	0.737843	1.16259	0.655957	0.00305681	0.0049553	Up
APOL6	217.071	99.7215	-1.12219	4.55442e-21	1.0924e-19	Down
AQP3	158.905	54.1093	-1.55421	2.88723e-23	1.12366e-21	Down
AQP4	2.16676	1.29221	-0.745702	7.08791e-13	4.22991e-12	Down
AQP5	0.0488881	0.31041	2.66662	0.000797294	0.00140993	Up
AQP6	0.332076	2.56142	2.94736	0.00488367	0.00767242	Up
AQP7	23.8598	9.9285	-1.26493	5.90099e-21	1.3758e-19	Down
AQP8	0.365755	5.08259	3.79661	1.08295e-05	2.46063e-05	Up
AQP9	674.696	418.45	-0.689183	3.25689e-11	1.52901e-10	Down
AR	178.584	80.6406	-1.14702	1.31186e-16	1.3569e-15	Down
ARAP2	15.5043	8.0998	-0.936707	1.27894e-14	9.89325e-14	Down
ARFGAP1	40.2211	64.6962	0.68573	2.11212e-16	2.12103e-15	Up
ARFGEF3	1.10742	8.62363	2.9611	2.11567e-05	4.63598e-05	Up
ARFRP1	28.5508	43.8869	0.620258	1.69351e-10	7.20635e-10	Up
ARG1	732.569	346.669	-1.07941	1.41076e-16	1.45618e-15	Down
ARHGAP10	15.6112	5.59063	-1.4815	1.31459e-17	1.61035e-16	Down
ARHGAP11A	1.07736	6.33684	2.55626	9.49782e-24	4.26954e-22	Up
ARHGAP15	8.14797	4.61611	-0.819765	1.62911e-14	1.23817e-13	Down
ARHGAP20	2.76416	1.08834	-1.34472	1.12238e-16	1.17612e-15	Down
ARHGAP22	0.635525	1.7007	1.42011	7.98865e-12	4.08187e-11	Up
ARHGAP24	7.73293	4.85438	-0.671729	1.5603e-11	7.65756e-11	Down
ARHGAP27P1-BPTFP1-KPNA2P3	0.161713	0.384247	1.2486	5.1952e-13	3.17234e-12	Up
ARHGAP28	0.565241	1.38734	1.29539	0.0185584	0.0267582	Up
ARHGAP33	1.81887	5.37254	1.56257	4.30954e-20	8.47669e-19	Up
ARHGAP39	1.45661	4.26011	1.54828	3.08436e-18	4.21733e-17	Up
ARHGAP4	12.1828	25.2919	1.05383	4.74508e-05	9.91028e-05	Up
ARHGAP42	22.4276	11.6646	-0.943137	2.14764e-19	3.69085e-18	Down
ARHGAP44	1.50559	3.38203	1.16756	0.0202947	0.0290626	Up
ARHGEF11	23.9308	52.8356	1.14264	3.2939e-19	5.42762e-18	Up
ARHGEF12	234.501	136.465	-0.781058	1.09538e-17	1.35931e-16	Down
ARHGEF16	7.66748	15.5644	1.02143	0.0257984	0.0363277	Up
ARHGEF2	13.7177	28.1044	1.03475	4.42216e-08	1.3734e-07	Up
ARHGEF26	54.4405	22.2876	-1.28844	2.47844e-18	3.45256e-17	Down
ARHGEF26-AS1	1.09445	0.564147	-0.956067	1.22699e-11	6.12698e-11	Down
ARHGEF3	7.02042	12.5161	0.834152	0.00237394	0.00391268	Up
ARHGEF37	3.37178	9.23444	1.45351	3.76201e-07	1.03586e-06	Up
ARHGEF38	0.365977	0.955705	1.38481	0.00273877	0.00447093	Up
ARHGEF39	0.455303	4.09178	3.16783	1.19856e-28	9.22157e-26	Up
ARID3A	3.20441	18.244	2.50929	3.17589e-11	1.49483e-10	Up
ARID3C	9.78206	3.25105	-1.58923	1.04793e-20	2.31888e-19	Down
ARID4A	27.3599	15.3341	-0.835321	7.85998e-15	6.2592e-14	Down
ARIH2OS	0.560481	1.18567	1.08096	7.62794e-17	8.2839e-16	Up
ARL16	8.18185	18.6164	1.18608	1.08828e-19	1.95949e-18	Up
ARL17A	0.196463	0.415811	1.08167	5.08659e-12	2.67417e-11	Up
ARL17B	0.275894	0.529546	0.940641	3.93549e-05	8.30876e-05	Up
ARL2	7.16062	14.9978	1.06659	2.66318e-08	8.51162e-08	Up
ARL4A	8.76647	15.1486	0.789112	0.00491752	0.00772439	Up
ARL4D	57.876	33.8355	-0.774426	4.09656e-06	9.82585e-06	Down
ARL5B	87.1456	42.1513	-1.04785	9.27879e-15	7.31623e-14	Down
ARL6IP1	284.487	170.34	-0.739946	1.57992e-18	2.29351e-17	Down
ARL6IP4	0.0717981	0.302847	2.07657	6.2188e-20	1.18252e-18	Up
ARMC12	0.264658	0.547929	1.04986	8.79109e-05	0.000177204	Up
ARMC2	0.737782	1.12151	0.604172	4.34373e-09	1.53655e-08	Up
ARMC6	77.5121	45.0457	-0.783033	4.21199e-13	2.62646e-12	Down
ARMC9	1.78454	3.73084	1.06395	6.34512e-09	2.19979e-08	Up
ARMH4	1.53823	0.898294	-0.776008	1.7777e-10	7.53585e-10	Down
ARPC1A	14.2809	23.7859	0.736019	5.00438e-07	1.35464e-06	Up
ARPC1B	0.318718	0.574654	0.850414	9.32604e-08	2.78154e-07	Up
ARPC5	93.5481	151.605	0.696534	2.60221e-17	3.03171e-16	Up
ARRDC2	25.3114	49.7462	0.974799	3.42245e-05	7.28328e-05	Up
ARRDC3	98.1562	54.4472	-0.850222	2.18699e-05	4.78388e-05	Down
ARRDC4	44.1789	23.4938	-0.911075	3.11909e-10	1.28542e-09	Down
ARSD	95.017	49.3456	-0.945264	9.0996e-15	7.18628e-14	Down
ART3	0.10917	0.240945	1.14212	0.000267503	0.000504776	Up
ART4	39.4042	18.1311	-1.11988	8.83041e-17	9.42602e-16	Down
ART5	0.514286	0.318821	-0.689823	4.9847e-10	1.99748e-09	Down
ARTN	0.130233	0.440921	1.75942	3.99116e-10	1.62158e-09	Up
ASAP1	14.8308	24.3673	0.716353	2.60769e-05	5.64059e-05	Up
ASAP3	11.6441	19.8654	0.770662	4.92305e-06	1.16974e-05	Up
ASB16	0.177368	0.744462	2.06945	2.91251e-20	5.98793e-19	Up
ASB16-AS1	2.42041	5.2294	1.1114	6.71509e-21	1.54935e-19	Up
ASB9P1	0.0289	0.334913	3.53465	1.49069e-10	6.39496e-10	Up
ASCL1	6.83896	2.85016	-1.26273	0.000375574	0.00069404	Down
ASF1B	1.14324	9.1454	2.99992	1.11265e-24	7.34568e-23	Up
ASGR1	868.935	519.108	-0.743215	3.54537e-14	2.5659e-13	Down
ASGR2	987.016	566.173	-0.801831	4.54099e-14	3.2212e-13	Down
ASH1L-AS1	0.447537	0.734311	0.714384	1.01905e-07	3.02002e-07	Up
ASIC1	0.307364	3.15916	3.36152	3.92866e-10	1.59702e-09	Up
ASIC3	0.391209	1.55718	1.99293	4.55998e-16	4.32517e-15	Up
ASMTL-AS1	0.796223	2.3879	1.5845	6.88727e-14	4.78046e-13	Up
ASNSP1	0.00831091	0.93551	6.8146	1.03275e-09	3.95843e-09	Up
ASPA	11.1784	2.9164	-1.93845	5.63515e-23	2.06457e-21	Down
ASPDH	133.751	44.0363	-1.60279	1.15054e-20	2.52638e-19	Down
ASPG	123.725	29.4034	-2.07309	1.98696e-21	5.17097e-20	Down
ASPH	92.4192	182.629	0.982649	0.00401769	0.00639276	Up
ASPHD1	0.997109	6.90312	2.79143	0.0290958	0.0406221	Up
ASPM	1.4836	19.4836	3.71508	3.05461e-26	4.3646e-24	Up
ASPN	25.2122	14.4095	-0.807108	7.07408e-13	4.22291e-12	Down
ASPSCR1	42.395	98.0673	1.20988	1.9128e-06	4.79615e-06	Up
ASRGL1	1.78859	4.10652	1.19909	0.000177086	0.000342197	Up
ASS1	2819.03	830.794	-1.76264	4.12949e-22	1.23109e-20	Down
ASS1P1	2.07637	0.57072	-1.86321	3.0877e-22	9.48792e-21	Down
ASS1P11	0.905945	0.13817	-2.71298	3.57396e-13	2.24964e-12	Down
ASS1P2	3.42175	0.315429	-3.43935	6.76674e-26	7.71827e-24	Down
ASTN1	0.654802	0.412984	-0.664972	8.93653e-10	3.45709e-09	Down
ASXL1	33.3111	51.5764	0.630707	5.97751e-14	4.18823e-13	Up
ASXL3	1.35081	0.634063	-1.09112	1.36108e-10	5.86664e-10	Down
ATAD2	14.6492	47.6654	1.70212	6.52904e-18	8.43714e-17	Up
ATAD3B	8.14611	14.7989	0.861304	8.62246e-10	3.344e-09	Up
ATAD3C	7.36947	3.0807	-1.2583	1.32664e-11	6.58352e-11	Down
ATAD5	0.950395	2.98001	1.64872	2.35042e-19	4.00152e-18	Up
ATAT1	3.20918	6.77661	1.07836	3.18319e-17	3.66589e-16	Up
ATF3	123.948	36.9892	-1.74456	9.83728e-18	1.2276e-16	Down
ATF5	1101.37	466.905	-1.2381	1.32808e-13	8.87336e-13	Down
ATF6B	38.6456	58.2926	0.59301	2.81325e-13	1.80142e-12	Up
ATG2A	82.6423	47.8726	-0.787681	1.42547e-16	1.47061e-15	Down
ATIC	46.4045	70.4933	0.603222	4.12016e-10	1.67248e-09	Up
ATOH8	46.7345	14.999	-1.63963	2.50573e-18	3.48572e-17	Down
ATOX1	91.2854	146.777	0.685167	0.00150396	0.00255024	Up
ATP11C	60.1024	24.6701	-1.28466	1.01645e-19	1.83844e-18	Down
ATP12A	0.124445	0.411957	1.72698	3.34248e-05	7.12976e-05	Up
ATP13A1	42.5521	64.8014	0.606796	1.29831e-16	1.34358e-15	Up
ATP13A2	9.14974	16.8332	0.879506	7.32677e-12	3.76483e-11	Up
ATP13A4	1.47642	0.347465	-2.08717	2.25807e-24	1.31309e-22	Down
ATP1A4	0.0370873	0.138332	1.89914	0.00457916	0.00721954	Up
ATP1B2	5.71067	3.64993	-0.645791	8.48646e-12	4.31419e-11	Down
ATP1B3	15.7552	29.1338	0.886871	2.17894e-07	6.18525e-07	Up
ATP2A1	0.275669	0.810439	1.55577	9.73373e-11	4.27848e-10	Up
ATP2C2	0.342103	0.633495	0.888901	8.28512e-07	2.17301e-06	Up
ATP4A	0.0148384	0.191526	3.69013	0.000716706	0.00127451	Up
ATP5MC1	71.7035	116.057	0.694719	2.17495e-05	4.75962e-05	Up
ATP5MC1P4	0.0253764	0.17989	2.82556	4.11245e-14	2.9391e-13	Up
ATP5MF	25.9664	43.6161	0.748215	8.48014e-05	0.000171281	Up
ATP6AP1	81.0505	139.347	0.781792	1.91833e-19	3.32532e-18	Up
ATP6V0D2	0.096998	0.759164	2.96839	6.59287e-09	2.28094e-08	Up
ATP6V0E2-AS1	0.363971	0.942118	1.37208	1.16593e-08	3.90218e-08	Up
ATP6V1C1	35.6483	71.8845	1.01185	1.51956e-15	1.33497e-14	Up
ATP6V1C2	0.320675	0.710263	1.14724	3.77846e-12	2.02639e-11	Up
ATP6V1E2	1.81949	2.99273	0.71793	2.79969e-05	6.02788e-05	Up
ATP6V1F	23.0033	38.204	0.73188	9.76447e-10	3.75559e-09	Up
ATP6V1FNB	0.0698538	0.275073	1.9774	1.54544e-11	7.59394e-11	Up
ATP8A2	0.0915448	0.773496	3.07884	2.59123e-07	7.29044e-07	Up
ATP8B2	8.82047	13.6355	0.628439	0.0129361	0.0191174	Up
ATP8B3	1.19045	2.56332	1.10651	9.84e-05	0.00019678	Up
ATP8B4	4.5061	2.51494	-0.841354	8.47405e-16	7.74041e-15	Down
ATRIP	5.39163	8.92021	0.726357	1.79034e-16	1.82631e-15	Up
ATXN2L	40.2273	60.4541	0.587666	5.84721e-12	3.04128e-11	Up
ATXN7L2	1.97076	3.86211	0.970635	1.07971e-15	9.72909e-15	Up
ATXN7L3	24.7989	40.9574	0.723847	1.4632e-17	1.78475e-16	Up
AUNIP	0.435646	0.840509	0.948106	0.000611426	0.00109705	Up
AURKA	2.91467	18.8314	2.69174	5.31868e-26	6.56758e-24	Up
AURKB	0.709671	8.41913	3.56845	2.74757e-26	4.04135e-24	Up
AUTS2	35.1612	22.8738	-0.620291	5.80133e-08	1.77718e-07	Down
AVIL	1.76131	7.07836	2.00676	0.000752934	0.00133467	Up
AVPI1	48.7146	23.6916	-1.03998	1.01134e-16	1.06647e-15	Down
AVPR1A	123.547	22.1306	-2.48095	3.36542e-18	4.55493e-17	Down
AVPR2	0.0875922	0.279366	1.67328	7.15025e-06	1.6626e-05	Up
AXL	27.1239	10.5702	-1.35956	1.82287e-18	2.60835e-17	Down
AZGP1	2394.15	803.192	-1.5757	2.14184e-23	8.76184e-22	Down
AZGP1P1	24.765	10.5385	-1.23263	2.10355e-17	2.49138e-16	Down
AZGP1P2	0.759003	0.236335	-1.68327	4.07741e-18	5.45218e-17	Down
B3GALNT1	1.3597	2.65233	0.963972	0.00020724	0.000396786	Up
B3GALNT2	6.72	12.6351	0.910907	6.97548e-20	1.30531e-18	Up
B3GALT1	0.0260248	0.618579	4.571	0.00448153	0.00707817	Up
B3GALT2	0.656463	1.2716	0.953854	1.58105e-07	4.57025e-07	Up
B3GALT5-AS1	0.669536	0.142825	-2.22891	5.43803e-27	1.11002e-24	Down
B3GAT1	10.4692	5.88331	-0.831448	9.21892e-14	6.27263e-13	Down
B3GAT3	33.5593	50.3119	0.584186	3.22495e-06	7.83957e-06	Up
B3GNT3	4.384	15.8045	1.85002	0.0197002	0.0282749	Up
B3GNT4	0.0675285	0.297516	2.1394	1.8018e-08	5.88843e-08	Up
B3GNT5	2.54978	8.68847	1.76873	5.60406e-06	1.32229e-05	Up
B3GNTL1	1.71931	4.72935	1.45982	1.94109e-21	5.07577e-20	Up
B4GALNT1	0.35196	6.89951	4.29301	5.56858e-17	6.18168e-16	Up
B4GALNT2	0.0257875	4.5853	7.4742	1.55386e-08	5.11999e-08	Up
B4GALNT3	1.30457	2.21979	0.766851	0.00154949	0.00262167	Up
B4GALT1	245.732	149.793	-0.714116	1.50787e-14	1.15524e-13	Down
B4GALT1-AS1	3.24611	1.26029	-1.36496	2.70702e-21	6.81147e-20	Down
B4GALT3	20.532	34.9572	0.767715	1.12411e-15	1.01064e-14	Up
B4GALT5	65.425	43.4139	-0.591684	1.12836e-05	2.55712e-05	Down
B4GALT7	18.2733	31.3171	0.777212	2.0732e-14	1.55269e-13	Up
B9D1	5.09055	10.7366	1.07664	5.51219e-09	1.92705e-08	Up
BAALC	2.08999	3.84709	0.880271	2.31097e-05	5.03636e-05	Up
BAALC-AS1	0.517495	1.84014	1.8302	1.24382e-10	5.39142e-10	Up
BAAT	809.739	540.358	-0.583541	7.69849e-08	2.32068e-07	Down
BACE1-AS	0.813794	1.90398	1.22628	1.6749e-19	2.93643e-18	Up
BACH2	7.9039	2.43833	-1.69667	2.6494e-16	2.61463e-15	Down
BAG2	9.95815	16.7427	0.749583	4.09417e-07	1.12176e-06	Up
BAGE2	0.00154429	0.396081	8.00271	2.99078e-07	8.33717e-07	Up
BAHCC1	7.11686	11.4058	0.680451	2.1227e-06	5.29326e-06	Up
BAIAP2-DT	12.4011	21.495	0.793537	1.6354e-07	4.71662e-07	Up
BAIAP2L2	1.67744	13.4613	3.00449	2.76547e-15	2.34907e-14	Up
BAK1	7.0424	13.3897	0.926982	9.89455e-11	4.34249e-10	Up
BANF2	0.00581387	0.241201	5.37459	2.22193e-13	1.43797e-12	Up
BARD1	1.5471	3.71981	1.26566	3.46092e-12	1.86711e-11	Up
BAX	28.3757	52.6443	0.891624	1.4309e-13	9.51589e-13	Up
BBC3	5.8466	10.4352	0.835791	1.61207e-09	6.01976e-09	Up
BBOF1	3.3791	2.17711	-0.634223	8.70825e-13	5.14015e-12	Down
BBOX1	49.0384	14.4351	-1.76433	2.44134e-17	2.86096e-16	Down
BBOX1-AS1	0.012609	0.359635	4.834	1.75025e-07	5.0283e-07	Up
BCAM	92.2793	185.135	1.0045	0.000196368	0.000377127	Up
BCAN	0.133349	3.32124	4.63844	1.03184e-18	1.55428e-17	Up
BCAP29	0.283242	0.458179	0.693875	9.19951e-08	2.74667e-07	Up
BCAP31	183.096	325.096	0.828265	2.31936e-10	9.70029e-10	Up
BCAR3-AS1	3.46664	2.26481	-0.614151	4.8265e-10	1.93874e-09	Down
BCAS1	0.580618	3.26434	2.49113	0.00923454	0.013966	Up
BCAS4	1.31286	4.32722	1.72073	1.91366e-11	9.26226e-11	Up
BCAT1	2.10741	6.96999	1.72568	2.46694e-11	1.17469e-10	Up
BCAT2	11.5045	31.8843	1.47065	1.07971e-15	9.72909e-15	Up
BCDIN3D-AS1	0.267992	0.401829	0.584394	9.54278e-05	0.000191219	Up
BCHE	156.988	42.2314	-1.89426	1.54788e-21	4.10659e-20	Down
BCKDHB	78.5057	27.4594	-1.5155	1.28116e-25	1.28142e-23	Down
BCL2L10	5.55975	8.98342	0.692244	0.000969702	0.00169296	Up
BCL2L12	10.5095	18.4758	0.813951	1.95861e-10	8.25539e-10	Up
BCL2L15	0.221832	0.646529	1.54324	5.59046e-05	0.000115494	Up
BCL3	113.534	61.9651	-0.873591	2.21541e-06	5.50797e-06	Down
BCL6B	6.4587	10.8783	0.752135	1.37306e-07	3.99982e-07	Up
BCL9	7.7035	19.6031	1.3475	3.65265e-17	4.18246e-16	Up
BCL9L	12.7807	19.225	0.58901	0.0272313	0.0382056	Up
BCO2	45.6489	5.36644	-3.08854	2.98368e-27	7.27872e-25	Down
BCORL1	7.98541	12.7846	0.678972	0.00011875	0.000235148	Up
BDH1	299.79	160.249	-0.903635	7.81511e-16	7.16797e-15	Down
BDH2	32.6872	13.4842	-1.27746	2.9414e-22	9.08022e-21	Down
BDKRB1	0.0797129	0.557907	2.80714	8.00012e-11	3.56266e-10	Up
BDKRB2	2.13252	5.71852	1.42308	0.00120767	0.00207652	Up
BEGAIN	0.379155	1.08063	1.51101	0.0154108	0.0225218	Up
BEND3	1.67953	3.71508	1.14534	5.88795e-11	2.66778e-10	Up
BEND3P1	0.33126	0.62554	0.917139	0.0036516	0.00584934	Up
BEST4	0.0916066	0.445683	2.28249	5.42925e-13	3.31017e-12	Up
BEX1	1.95427	6.35839	1.70203	4.96493e-15	4.07544e-14	Up
BFSP1	0.438285	1.20465	1.45867	6.14947e-14	4.29968e-13	Up
BFSP2	0.0321091	0.259727	3.01594	3.78702e-10	1.54382e-09	Up
BGN	506.699	216.581	-1.22622	1.07357e-18	1.60867e-17	Down
BHLHA15	3.3585	6.92191	1.04335	0.0123627	0.0183337	Up
BHLHE40	321.745	122.967	-1.38764	7.2067e-16	6.65265e-15	Down
BHLHE40-AS1	0.318294	1.05284	1.72586	0.000736193	0.00130685	Up
BHLHE41	2.11127	3.53686	0.744358	0.0189326	0.0272466	Up
BHMT	859.042	284.267	-1.59548	2.0797e-18	2.93801e-17	Down
BHMT2	543.643	343.485	-0.662415	7.86183e-11	3.50575e-10	Down
BICD1	1.40223	3.30127	1.2353	6.43961e-09	2.23061e-08	Up
BICDL1	2.65192	12.7924	2.27018	6.3993e-15	5.16592e-14	Up
BICDL2	0.940555	1.52394	0.696222	8.1476e-13	4.82774e-12	Up
BIK	0.465318	1.69303	1.86332	0.0122335	0.018157	Up
BIN2	6.63709	4.24408	-0.645102	9.16541e-09	3.10912e-08	Down
BIRC5	1.42312	24.1351	4.084	3.70236e-27	8.43447e-25	Up
BIRC7	0.142632	0.744499	2.38397	0.0197564	0.0283485	Up
BLK	1.05897	0.424684	-1.3182	1.07047e-15	9.66322e-15	Down
BLM	0.456664	2.40685	2.39794	1.09538e-17	1.35931e-16	Up
BLNK	35.166	17.2047	-1.03138	6.8694e-17	7.52137e-16	Down
BLOC1S3	7.6814	15.038	0.969168	2.14425e-22	6.852e-21	Up
BLVRA	8.66448	20.6791	1.25499	2.5658e-09	9.32866e-09	Up
BMERB1	23.6189	14.549	-0.699022	7.06285e-11	3.16641e-10	Down
BMP10	11.5493	0.446153	-4.69412	4.81889e-31	4.81986e-27	Down
BMP2K	5.24273	3.26985	-0.681095	2.9287e-14	2.1531e-13	Down
BMP4	3.52761	11.5629	1.71274	0.0140084	0.0205866	Up
BMP5	3.51066	0.623004	-2.49443	1.00311e-25	1.05059e-23	Down
BMP7	0.106861	1.39195	3.7033	0.0041878	0.00664705	Up
BMP8A	0.452645	1.58448	1.80756	5.30566e-10	2.11423e-09	Up
BMPER	13.2206	0.584776	-4.49876	7.18701e-30	1.79711e-26	Down
BMPR1B	1.10526	0.557158	-0.988227	5.31089e-22	1.55094e-20	Down
BMPR2	55.2789	34.6282	-0.674781	4.90803e-15	4.0337e-14	Down
BMS1P10	2.52484	1.58213	-0.674329	2.30733e-09	8.45042e-09	Down
BMS1P8	0.0672705	3.88947	5.85346	4.43526e-12	2.35152e-11	Up
BMX	1.03746	0.550416	-0.914455	4.11722e-11	1.90738e-10	Down
BNC2	0.655385	1.02393	0.643704	0.00613315	0.00951877	Up
BNIP2	50.7929	30.5243	-0.73467	1.26349e-21	3.39716e-20	Down
BNIP3P11	0.0968203	0.216016	1.15776	2.13321e-06	5.3188e-06	Up
BNIP5	0.0460687	0.533744	3.53429	0.0048127	0.00756747	Up
BNIPL	0.292007	0.934203	1.67773	1.66058e-13	1.09414e-12	Up
BOC	0.845525	1.84505	1.12574	0.00999776	0.0150338	Up
BOK-AS1	0.577528	0.38143	-0.598471	1.0901e-09	4.16549e-09	Down
BOLA1	11.8203	20.3788	0.785802	8.53593e-11	3.7819e-10	Up
BOLA2B	0.164313	0.532013	1.69501	9.52792e-14	6.46967e-13	Up
BOLA3	3.02806	5.37338	0.827436	3.40063e-12	1.83755e-11	Up
BOP1	26.708	84.4183	1.66029	5.11919e-17	5.73052e-16	Up
BORA	0.65087	1.27984	0.975523	6.48737e-09	2.24599e-08	Up
BORCS6	3.81471	6.40679	0.748028	5.47673e-07	1.47234e-06	Up
BORCS8	5.14136	8.70662	0.759964	5.48951e-14	3.86526e-13	Up
BPGM	8.89967	13.746	0.62719	9.39479e-14	6.38361e-13	Up
BPI	0.267762	0.448576	0.7444	4.27344e-05	8.98999e-05	Up
BPIFA1	0.00168273	1.23786	9.52283	0.0040075	0.00637706	Up
BPIFA2	0.00181652	0.41994	7.85286	3.53191e-09	1.263e-08	Up
BPIFB4	0.0121239	0.242956	4.32477	1.93691e-08	6.30733e-08	Up
BRCA1	4.74971	7.80509	0.716578	5.92346e-05	0.000122044	Up
BRCA2	1.25866	3.11738	1.30845	4.87429e-13	2.99463e-12	Up
BRD8	18.9579	29.6311	0.644312	7.93717e-15	6.31564e-14	Up
BRD9	13.6393	22.0629	0.693849	2.01581e-17	2.39456e-16	Up
BRICD5	0.518514	1.3404	1.37021	2.97293e-13	1.89397e-12	Up
BRINP1	0.79708	0.417656	-0.932411	5.98473e-19	9.42275e-18	Down
BRINP3	0.00513124	0.425423	6.37345	5.07409e-07	1.37221e-06	Up
BRIP1	1.86646	4.83006	1.37174	9.34277e-11	4.12112e-10	Up
BRMS1	27.0685	44.3105	0.711031	1.22828e-11	6.12733e-11	Up
BROX	25.3427	37.927	0.581652	2.49787e-12	1.37917e-11	Up
BRSK1	0.506767	1.61008	1.66773	4.11728e-16	3.92949e-15	Up
BRSK2	0.097992	1.09999	3.48868	5.38547e-05	0.000111555	Up
BSDC1	122.115	79.1828	-0.624986	1.59741e-18	2.31555e-17	Down
BSG	222.597	447.283	1.00676	2.22173e-15	1.90991e-14	Up
BSN	1.75677	4.30162	1.29195	6.145e-05	0.000126349	Up
BSND	0.0138717	0.143728	3.37312	1.63642e-06	4.14313e-06	Up
BTBD19	5.65335	3.24472	-0.801012	6.77723e-12	3.49592e-11	Down
BTG3	8.29588	12.7292	0.617673	6.43589e-08	1.96076e-07	Up
BTN2A2	6.54178	10.7681	0.719011	9.53966e-10	3.67691e-09	Up
BTN2A3P	0.705317	1.40607	0.995322	1.05206e-12	6.11964e-12	Up
BUB1	0.696182	7.92907	3.50962	5.90946e-26	6.99484e-24	Up
BUB1B	0.405517	4.46343	3.46032	4.57235e-24	2.33331e-22	Up
BX248415.1	0.0135456	0.209754	3.9528	1.36811e-10	5.89565e-10	Up
BX255925.1	0.153211	0.261769	0.772771	0.0112017	0.0167235	Up
BX255925.3	6.14613	13.2724	1.11068	1.43665e-14	1.10406e-13	Up
BX276092.7	0.00103932	1.09108	10.0359	2.9208e-08	9.29046e-08	Up
BX276092.9	0.00620405	1.75364	8.14293	1.74133e-07	5.00481e-07	Up
BX322639.1	0.170739	0.905461	2.40686	0.0181825	0.0262597	Up
BX537318.1	0.882242	1.64681	0.900428	1.10535e-09	4.21813e-09	Up
BX640514.2	0.187741	0.290772	0.631143	0.00120353	0.0020701	Up
BX842568.3	1.21895	0.278648	-2.12913	1.09475e-23	4.84498e-22	Down
BZW1	124.607	81.0688	-0.620163	2.40604e-15	2.0551e-14	Down
BZW2	14.3214	23.0815	0.688569	2.55209e-08	8.17879e-08	Up
C10orf88B	0.0310424	0.226666	2.86825	1.0519e-10	4.60341e-10	Up
C10orf90	0.123024	0.42342	1.78315	2.26123e-06	5.61768e-06	Up
C11orf1	15.0933	8.83529	-0.772555	5.64766e-14	3.97242e-13	Down
C11orf24	83.5212	54.8426	-0.606845	2.13403e-16	2.14195e-15	Down
C11orf49	6.03293	9.07581	0.589168	0.00177424	0.00297875	Up
C11orf53	0.0445504	0.34018	2.93279	0.0291321	0.0406698	Up
C11orf54	122.931	57.0406	-1.10779	8.69093e-21	1.9556e-19	Down
C11orf65	0.912165	0.524249	-0.799042	1.41653e-15	1.25105e-14	Down
C11orf71	13.4896	8.39867	-0.683615	9.02803e-13	5.31636e-12	Down
C11orf80	1.85081	4.33421	1.22761	2.95397e-12	1.61407e-11	Up
C11orf96	38.8845	10.2855	-1.91858	1.07971e-15	9.72909e-15	Down
C11orf97	0.423592	0.26957	-0.652013	1.69849e-09	6.33301e-09	Down
C12orf56	0.0205873	0.569225	4.78917	0.000144589	0.000282955	Up
C12orf73	3.68463	6.63141	0.847797	2.46758e-17	2.88494e-16	Up
C12orf75	2.88339	12.9381	2.16578	4.613e-06	1.09934e-05	Up
C14orf180	1.63215	0.20782	-2.97337	8.09872e-29	7.04378e-26	Down
C14orf93	3.69527	6.67071	0.852162	1.66932e-18	2.40758e-17	Up
C15orf39	9.30003	17.3393	0.898743	1.61207e-09	6.01976e-09	Up
C15orf48	0.412808	1.95476	2.24345	0.000625501	0.00112101	Up
C16orf54	2.43104	1.38101	-0.815851	4.24043e-08	1.32024e-07	Down
C16orf70	45.4034	27.3518	-0.731165	1.69172e-13	1.11393e-12	Down
C16orf87	19.7011	10.8309	-0.863124	1.44762e-17	1.7679e-16	Down
C16orf96	0.555758	0.291902	-0.92897	2.98672e-15	2.52627e-14	Down
C17orf113	0.668283	1.1433	0.774671	0.000723056	0.00128523	Up
C17orf58	9.63258	15.9077	0.723734	2.24598e-10	9.40715e-10	Up
C18orf54	0.538484	1.4382	1.41729	1.22828e-11	6.12733e-11	Up
C19orf25	13.78	24.7873	0.847021	4.09805e-13	2.55939e-12	Up
C19orf48	21.0496	52.6339	1.3222	2.47896e-15	2.11648e-14	Up
C19orf53	55.4019	84.7084	0.612569	3.36742e-05	7.17532e-05	Up
C19orf57	0.980933	2.51222	1.35674	3.86681e-10	1.57347e-09	Up
C19orf71	0.417282	0.663424	0.668906	0.000310925	0.000580474	Up
C19orf81	0.0098747	0.321182	5.02351	5.70508e-06	1.3447e-05	Up
C1orf105	0.252616	0.559481	1.14714	0.000419641	0.000769753	Up
C1orf112	3.04967	5.74326	0.913217	7.35084e-07	1.94018e-06	Up
C1orf116	2.40626	5.22022	1.11732	1.75142e-05	3.88333e-05	Up
C1orf131	7.56021	12.4901	0.724284	1.02573e-11	5.15932e-11	Up
C1orf158	0.00571398	0.120328	4.39633	0.00249243	0.00409381	Up
C1orf159	4.60363	7.1935	0.643921	2.11862e-11	1.01926e-10	Up
C1orf162	15.9458	6.84716	-1.2196	4.00684e-18	5.36139e-17	Down
C1orf198	23.4015	51.748	1.1449	1.09146e-13	7.35136e-13	Up
C1orf220	0.214823	0.499093	1.21616	8.85832e-08	2.65114e-07	Up
C1orf226	12.4766	18.8975	0.598965	0.00648872	0.0100371	Up
C1orf229	0.182076	0.459078	1.33419	2.05015e-05	4.50228e-05	Up
C1orf35	7.85148	19.3582	1.30191	2.605e-22	8.11688e-21	Up
C1orf74	1.76119	3.20909	0.865614	3.98713e-13	2.49636e-12	Up
C1QA	210.294	114.227	-0.880503	7.23987e-11	3.23996e-10	Down
C1QB	236.344	112.917	-1.06562	2.11862e-11	1.01926e-10	Down
C1QC	183.43	87.3582	-1.07022	5.64726e-12	2.94724e-11	Down
C1QL1	0.563045	8.58445	3.9304	2.14208e-06	5.34025e-06	Up
C1QL4	0.0226107	0.436833	4.272	6.66307e-11	3.00063e-10	Up
C1QTNF1	82.1658	32.0576	-1.35787	2.63685e-22	8.1906e-21	Down
C1QTNF12	0.323265	1.05377	1.70476	5.76987e-05	0.000119015	Up
C1QTNF3	1.48874	23.4225	3.97573	5.60361e-08	1.71977e-07	Up
C1QTNF6	7.28237	17.2508	1.24418	5.53693e-13	3.36761e-12	Up
C1QTNF7	1.52525	0.650544	-1.22932	3.74923e-18	5.03691e-17	Down
C1R	3427.22	1012.77	-1.75873	2.19301e-26	3.34878e-24	Down
C1RL	357.749	113.643	-1.65444	4.20342e-28	1.95547e-25	Down
C1S	4653.68	1844.53	-1.33512	1.23189e-25	1.23833e-23	Down
C2-AS1	0.245268	0.422552	0.784772	0.00156168	0.00264117	Up
C20orf204	0.182529	6.28764	5.10632	2.2065e-20	4.65599e-19	Up
C20orf27	16.9159	29.7097	0.812552	1.29553e-10	5.6022e-10	Up
C20orf96	2.46055	4.96961	1.01415	8.73854e-18	1.09941e-16	Up
C21orf58	0.80743	3.90674	2.27456	1.6125e-24	9.89463e-23	Up
C21orf91	17.5559	5.35649	-1.7126	1.57295e-26	2.51722e-24	Down
C22orf23	0.184908	0.39579	1.09793	6.58282e-09	2.27785e-08	Up
C2CD4B	2.41875	0.843108	-1.52047	3.61419e-15	3.01998e-14	Down
C2CD4D	0.106294	0.27861	1.39019	6.32531e-07	1.68596e-06	Up
C2CD4D-AS1	0.756994	2.18792	1.53121	4.61474e-13	2.85269e-12	Up
C2CD6	0.0730326	0.196319	1.42659	0.000144237	0.00028232	Up
C2orf16	1.50968	2.59119	0.779372	0.00112647	0.00194644	Up
C2orf27A	0.313926	0.647403	1.04424	0.0156306	0.0228214	Up
C2orf88	4.59578	2.50538	-0.87528	4.96395e-13	3.04411e-12	Down
C2orf92	0.702031	1.40361	0.999539	2.37848e-09	8.69821e-09	Up
C3	20675.2	10484.6	-0.979635	2.14886e-17	2.53754e-16	Down
C3AR1	9.11306	5.91669	-0.623146	2.1488e-06	5.35501e-06	Down
C3orf18	3.8651	6.44006	0.73657	7.45961e-06	1.72951e-05	Up
C3orf33	0.638061	0.984977	0.626396	1.09666e-05	2.48924e-05	Up
C3orf35	0.313935	0.598306	0.930418	2.57029e-08	8.23315e-08	Up
C3orf62	2.37699	4.58683	0.948364	4.44929e-13	2.76495e-12	Up
C3orf70	0.801083	1.27905	0.675054	0.00036021	0.000667437	Up
C3orf85	8.82102	2.50782	-1.81451	2.53923e-19	4.29009e-18	Down
C3P1	256.259	86.8126	-1.56163	6.11278e-21	1.42021e-19	Down
C4A	317.025	198.042	-0.67879	4.33037e-08	1.34699e-07	Down
C4B	393.965	239.379	-0.718768	9.9172e-10	3.80921e-09	Down
C4BPA	1987.11	1122.15	-0.824399	5.04262e-12	2.65175e-11	Down
C4orf19	33.0239	18.1188	-0.866018	5.53416e-16	5.20966e-15	Down
C4orf3	129.38	80.8329	-0.678606	9.40129e-17	9.99274e-16	Down
C4orf33	7.56813	4.68249	-0.692661	4.3114e-09	1.52566e-08	Down
C4orf46	1.56717	3.5194	1.16717	1.94711e-18	2.77421e-17	Up
C4orf48	0.491243	1.86513	1.92477	2.46858e-05	5.35882e-05	Up
C5	918.075	481.544	-0.930944	7.31509e-17	7.97011e-16	Down
C5AR1	16.3915	7.5624	-1.11603	9.996e-12	5.03551e-11	Down
C5orf17	0.236065	0.481112	1.02719	0.00052044	0.000942929	Up
C5orf34	0.222408	1.22512	2.46164	3.75259e-27	8.43447e-25	Up
C5orf46	0.0453498	0.655495	3.85342	9.11542e-15	7.19593e-14	Up
C5orf58	0.0898741	0.990352	3.46196	0.00734952	0.0112866	Up
C5orf66	0.145096	0.377079	1.37786	0.000116274	0.00023052	Up
C6	966.972	248.646	-1.95938	5.46064e-26	6.5804e-24	Down
C6orf132	1.767	3.73032	1.07799	5.47386e-05	0.000113261	Up
C6orf141	1.17796	2.13794	0.859933	0.00176616	0.00296744	Up
C6orf163	0.133544	0.2555	0.936012	3.67037e-05	7.7827e-05	Up
C7	317.715	76.9888	-2.04501	1.64297e-21	4.34162e-20	Down
C7orf50	36.9863	61.5608	0.73502	2.29368e-08	7.40404e-08	Up
C8A	766.415	214.975	-1.83396	8.64997e-26	9.35319e-24	Down
C8B	904.873	306.28	-1.56287	7.29303e-26	8.15027e-24	Down
C8orf33	22.4401	54.3358	1.27582	1.17601e-21	3.18765e-20	Up
C8orf37-AS1	0.0679659	0.169171	1.3156	0.00261378	0.00427944	Up
C8orf44	0.721232	1.76589	1.29186	1.47885e-18	2.15777e-17	Up
C8orf76	1.77297	3.98684	1.16908	1.80818e-09	6.71196e-09	Up
C8orf88	0.108845	0.198681	0.868182	0.02394	0.0338945	Up
C9	1808.45	299.12	-2.59596	2.89693e-26	4.22994e-24	Down
C9orf16	22.2347	37.146	0.740392	0.000323002	0.000601503	Up
C9orf163	0.109447	0.301754	1.46315	1.49162e-12	8.48132e-12	Up
C9orf40	2.95752	4.87586	0.721268	2.48772e-07	7.01302e-07	Up
C9orf57	0.0218145	0.338559	3.95605	0.000590211	0.00106155	Up
C9orf72	14.2618	7.92705	-0.847302	2.13487e-15	1.83919e-14	Down
C9orf78	70.2238	46.432	-0.59684	1.27596e-19	2.28712e-18	Down
CA1	0.326285	0.496254	0.604944	7.94795e-06	1.83635e-05	Up
CA12	3.52791	25.47	2.85191	4.17475e-07	1.14212e-06	Up
CA13	5.46227	3.18296	-0.779134	1.47551e-10	6.33531e-10	Down
CA2	144.244	57.217	-1.33399	4.11577e-20	8.13557e-19	Down
CA3	0.726476	2.26822	1.64257	1.03951e-11	5.22472e-11	Up
CA4	0.156217	1.47567	3.23975	0.00143872	0.00244542	Up
CA5A	28.084	16.5914	-0.75931	7.43438e-10	2.90577e-09	Down
CA5B	1.73246	4.36681	1.33375	2.66539e-05	5.76104e-05	Up
CA8	0.123777	0.637725	2.36519	2.30032e-08	7.42308e-08	Up
CA9	1.70053	14.7354	3.11523	3.80262e-06	9.15706e-06	Up
CABIN1	21.4679	34.6922	0.692429	6.21374e-15	5.02424e-14	Up
CABLES2	4.51736	8.52763	0.916666	1.5242e-10	6.52334e-10	Up
CABP1	0.093226	0.311791	1.74178	8.75015e-10	3.39155e-09	Up
CABP4	1.31219	0.793939	-0.724873	9.65428e-11	4.24635e-10	Down
CABYR	0.240864	4.75297	4.30254	1.03456e-11	5.20115e-11	Up
CACNA1C	1.12348	2.63389	1.22922	1.81112e-05	4.00771e-05	Up
CACNA1E	0.100962	0.876327	3.11766	4.59604e-06	1.09595e-05	Up
CACNA1G	0.0282739	0.124034	2.13319	0.0132644	0.0195622	Up
CACNB1	0.5441	1.13121	1.05592	1.92011e-07	5.48556e-07	Up
CACNB3	1.37616	2.95892	1.10442	1.86954e-07	5.34949e-07	Up
CACNB4	0.115266	0.93779	3.0243	1.74167e-10	7.39868e-10	Up
CACNG1	0.00650289	0.257586	5.30783	3.17185e-06	7.72269e-06	Up
CACYBP	26.5176	54.3218	1.03458	1.65105e-18	2.38466e-17	Up
CAD	13.4889	32.5547	1.27109	2.605e-22	8.11688e-21	Up
CADM2	1.01452	0.643538	-0.656707	4.7759e-14	3.38544e-13	Down
CADPS	0.24629	1.37923	2.48543	4.59374e-05	9.62031e-05	Up
CAHM	0.185383	0.400963	1.11296	3.32288e-07	9.21926e-07	Up
CALHM6	0.89012	0.55449	-0.682838	8.05518e-09	2.7587e-08	Down
CALM1	234.128	154.563	-0.599098	8.73502e-16	7.94975e-15	Down
CALML6	0.137583	0.485004	1.81769	5.23029e-09	1.83298e-08	Up
CALN1	0.896968	0.139992	-2.67971	2.47639e-28	1.50114e-25	Down
CALY	0.0308137	0.551844	4.16262	1.27979e-09	4.84499e-09	Up
CAMK2A	0.220461	0.832248	1.91649	0.0292848	0.0408631	Up
CAMK2B	12.061	3.93127	-1.61729	3.65176e-17	4.18246e-16	Down
CAMK2D	46.2121	29.9711	-0.624699	3.39196e-17	3.89288e-16	Down
CAMK2N2	0.972255	5.07219	2.3832	2.29773e-07	6.50399e-07	Up
CAMK4	3.80056	1.14392	-1.73223	1.89826e-22	6.20471e-21	Down
CAMKV	0.00493076	0.206762	5.39002	2.41615e-05	5.25297e-05	Up
CAMSAP2	13.7477	20.774	0.595587	1.69135e-06	4.27247e-06	Up
CAND2	3.68717	1.41122	-1.38557	3.6843e-19	6.0361e-18	Down
CANT1	27.6103	43.8289	0.666677	5.57758e-15	4.54476e-14	Up
CAP2	6.3561	30.59	2.26684	7.27877e-22	2.07119e-20	Up
CAPG	12.4109	31.1506	1.32765	2.74663e-07	7.69626e-07	Up
CAPN10	6.46584	11.4185	0.820467	1.99035e-18	2.82776e-17	Up
CAPN10-DT	0.231418	1.17842	2.34828	8.70649e-26	9.36369e-24	Up
CAPN11	0.144755	0.620062	2.0988	2.18622e-21	5.62122e-20	Up
CAPN12	3.53751	10.3505	1.5489	1.51328e-06	3.84598e-06	Up
CAPN2	59.0378	98.8854	0.744118	7.75155e-08	2.33527e-07	Up
CAPN6	2.12361	4.31108	1.02153	3.26541e-12	1.76974e-11	Up
CAPN8	0.296718	2.07505	2.80599	8.8902e-08	2.65835e-07	Up
CAPN9	0.074354	0.477364	2.68261	1.21292e-08	4.0459e-08	Up
CAPS	3.87475	8.09995	1.06381	9.30159e-05	0.000186704	Up
CARD18	0.00296451	0.370961	6.96733	4.41442e-08	1.37189e-07	Up
CARM1P1	0.00290043	0.115762	5.31875	0.00347618	0.00558437	Up
CARMIL3	3.63648	1.58801	-1.19533	5.90066e-13	3.57146e-12	Down
CARMN	1.31343	2.47694	0.915219	0.000104077	0.000207594	Up
CARNMT1	22.3647	14.9504	-0.58104	1.30399e-14	1.00792e-13	Down
CASC15	0.401934	1.39871	1.79907	0.00131677	0.00225114	Up
CASC20	0.0020599	0.264286	7.00338	3.17371e-07	8.82375e-07	Up
CASC22	0.0155708	0.183592	3.5596	0.000262876	0.000496346	Up
CASC3	36.0837	56.0588	0.635592	7.62794e-17	8.2839e-16	Up
CASC8	0.0163096	0.216422	3.73005	3.99233e-05	8.42254e-05	Up
CASKIN1	0.0223199	0.274009	3.61782	8.10859e-10	3.15511e-09	Up
CASP2	9.40645	16.1879	0.783198	4.53127e-13	2.80978e-12	Up
CASP4LP	0.884809	2.02212	1.19243	1.54622e-12	8.75725e-12	Up
CASP7	28.4026	17.4855	-0.699865	4.99315e-14	3.52944e-13	Down
CASQ1	0.0679794	0.208887	1.61955	0.000240052	0.000455856	Up
CASQ2	0.46889	1.24531	1.40918	8.15973e-06	1.88115e-05	Up
CASS4	2.81688	1.35823	-1.05237	1.0149e-12	5.92242e-12	Down
CASTOR2	2.53908	13.5407	2.41493	6.25339e-28	2.38076e-25	Up
CASTOR3	1.13981	3.86215	1.76061	3.95311e-21	9.59684e-20	Up
CAT	905.126	337.102	-1.42493	1.7643e-22	5.79526e-21	Down
CATSPER1	0.102996	0.203448	0.98207	0.000546444	0.000986825	Up
CATSPER2	0.512739	1.17807	1.20012	1.86424e-12	1.0446e-11	Up
CAVIN2	26.8809	17.2245	-0.642122	1.15676e-11	5.79217e-11	Down
CAVIN3	0.765745	2.15922	1.49558	1.29995e-09	4.91109e-09	Up
CAVIN4	0.137995	0.446733	1.6948	6.31409e-16	5.87662e-15	Up
CBFA2T2	7.89002	17.9766	1.18802	2.36354e-22	7.46922e-21	Up
CBFA2T3	11.1072	2.73505	-2.02185	1.4913e-23	6.40173e-22	Down
CBLN1	0.849496	2.45217	1.52938	2.06319e-05	4.52991e-05	Up
CBLN3	5.43835	2.94574	-0.88454	8.16481e-10	3.17575e-09	Down
CBLN4	0.856472	2.58247	1.59227	2.15352e-07	6.11658e-07	Up
CBR3	0.104219	0.42735	2.03581	1.51529e-09	5.67957e-09	Up
CBR3-AS1	0.336428	0.605898	0.848777	6.92943e-05	0.000141648	Up
CBR4	62.9494	27.5669	-1.19125	1.96285e-23	8.14625e-22	Down
CBS	12.4222	6.55266	-0.922764	4.22018e-06	1.01067e-05	Down
CBSL	6.16526	1.82341	-1.75753	9.55169e-07	2.48436e-06	Down
CBX1	16.8858	30.2519	0.841215	1.4466e-18	2.11999e-17	Up
CBX2	0.803745	5.27492	2.71434	7.03788e-21	1.61452e-19	Up
CBX3P2	0.183531	0.304931	0.732458	4.19499e-06	1.00526e-05	Up
CBX4	22.2025	34.9098	0.65291	5.11962e-08	1.57996e-07	Up
CBX8	4.88316	11.1079	1.18569	7.95852e-19	1.22088e-17	Up
CBY2	0.00184026	0.138315	6.23191	7.18027e-07	1.89867e-06	Up
CCBE1	10.4622	0.915953	-3.51377	5.72341e-28	2.28982e-25	Down
CCDC102B	1.27909	3.15318	1.30169	1.54622e-12	8.75725e-12	Up
CCDC107	2.05251	4.23619	1.04538	1.55226e-14	1.18743e-13	Up
CCDC112	1.19381	2.45779	1.04179	1.08339e-07	3.19932e-07	Up
CCDC114	0.123937	0.341288	1.46139	3.28324e-06	7.97344e-06	Up
CCDC124	37.3934	56.1456	0.586391	3.26971e-08	1.03362e-07	Up
CCDC13-AS1	0.0633245	0.28053	2.14732	0.00414448	0.00658299	Up
CCDC130	12.1693	19.2087	0.658508	5.43712e-13	3.31093e-12	Up
CCDC134	2.92988	5.6925	0.958222	1.87502e-15	1.62653e-14	Up
CCDC137	10.9814	21.85	0.992567	4.31059e-19	6.97645e-18	Up
CCDC138	1.59283	3.07343	0.948259	3.68685e-10	1.50637e-09	Up
CCDC14	8.8355	16.709	0.919242	4.66596e-11	2.14817e-10	Up
CCDC141	0.893926	0.377228	-1.24472	7.63663e-12	3.91199e-11	Down
CCDC142	3.34017	7.05132	1.07797	1.12104e-21	3.04279e-20	Up
CCDC144NL	0.00479438	0.115339	4.58839	0.00801171	0.0122313	Up
CCDC15	1.23609	2.19168	0.826253	8.03846e-10	3.12965e-09	Up
CCDC154	0.202373	0.793651	1.97149	6.89548e-12	3.55339e-11	Up
CCDC157	0.617068	0.97405	0.658568	2.87618e-07	8.03451e-07	Up
CCDC158	1.89815	1.20703	-0.653136	7.8525e-10	3.06083e-09	Down
CCDC159	11.2262	17.1184	0.608673	6.48051e-08	1.97195e-07	Up
CCDC163	0.833001	2.23262	1.42235	2.34152e-16	2.3315e-15	Up
CCDC167	15.2313	26.8904	0.82005	1.71392e-07	4.93172e-07	Up
CCDC17	0.803829	1.25506	0.642791	0.00116135	0.00200256	Up
CCDC170	1.54616	8.72013	2.49566	1.56035e-07	4.51385e-07	Up
CCDC177	0.840279	1.38783	0.723888	0.0246644	0.0348385	Up
CCDC18-AS1	1.75083	4.50681	1.36406	1.16829e-17	1.43995e-16	Up
CCDC180	0.120083	0.42894	1.83675	1.35415e-11	6.71004e-11	Up
CCDC183	0.255104	0.73017	1.51714	4.65703e-13	2.87529e-12	Up
CCDC183-AS1	0.430733	0.664052	0.624502	0.0172413	0.0249996	Up
CCDC184	0.555695	0.349178	-0.670329	4.75237e-07	1.28991e-06	Down
CCDC185	0.0061294	0.11441	4.22233	9.86446e-05	0.00019725	Up
CCDC186	10.7989	7.17041	-0.590755	4.12451e-12	2.20076e-11	Down
CCDC187	0.315376	4.73186	3.90726	4.12078e-07	1.12815e-06	Up
CCDC191	1.41097	2.27463	0.688941	1.44904e-08	4.79197e-08	Up
[truncated: 6,168 more rows]
