# Supplementary material for: β-caryophyllene sensitizes hepatocellular carcinoma cells to chemotherapeutics and inhibits cell malignancy through targeting MAPK signaling pathway
Source: Front Pharmacol. 2024 Dec 13;15:1492670. doi: 10.3389/fphar.2024.1492670 (PMC11671526; doi:10.3389/fphar.2024.1492670)
Supplement: Supplementary file 6 [file Table5.xlsx]

## Sheet: BCP vs control DEGs
Supplementary Table S5. DEGs determined by RNA-seq analysis of BCP-treated HepG2 cells
gene_symbol	logFC	logCPM	F	PValue	FDR	change
C4B	2.53965	3.83261	252.542	2.15e-28	2.64e-24	Up
H3C14	-8.81554	0.212422	161.345	2.12e-26	1.3e-22	Down
CA5B	-1.2201	6.83396	154.899	1.4e-24	5.74e-21	Down
PDK4	1.10852	7.59776	123.764	7.21e-22	2.21e-18	Up
ALPL	1.08135	9.46122	119.049	2.2e-21	5.4e-18	Up
P4HA3	1.2167	5.17612	112.988	1.36e-20	2.79e-17	Up
MAGEB17	-2.78747	1.21891	111.736	2.1e-20	3.69e-17	Down
H3C15	8.41635	0.398147	104.376	2.05e-19	2.96e-16	Up
C11orf86	-1.47301	4.04893	128.926	2.26e-19	2.96e-16	Down
LRRK1	-0.96263	7.96772	104.375	2.41e-19	2.96e-16	Down
SLC16A6	1.03296	6.57667	102.351	3.68e-19	4.11e-16	Up
SYN3	-1.29304	4.86575	123.461	7.36e-19	7.52e-16	Down
TNFSF15	-1.59587	2.69531	98.8336	1.13e-18	1.06e-15	Down
LIMS3	8.31903	0.308429	98.4793	1.32e-18	1.16e-15	Up
MAP1A	-1.18593	4.88061	106.831	5.2e-18	4.25e-15	Down
MRPS6	-0.923046	7.45179	92.5249	2.84e-17	2.18e-14	Down
MMP24	1.04301	5.14774	84.7771	1.15e-16	8.32e-14	Up
CHST2	-1.14504	3.81925	80.8497	4.4e-16	3e-13	Down
PTGS1	-1.08268	4.82979	88.4606	4.88e-16	3.15e-13	Down
RASSF5	-1.26088	3.58859	86.8932	6.89e-16	4.23e-13	Down
FAM72C	1.97071	2.1332	80.2952	1.01e-15	5.92e-13	Up
DDIT3	0.945878	5.82164	78.0728	1.15e-15	6.41e-13	Up
AKR1B1	-0.893176	10.1693	82.4733	4.02e-15	2.15e-12	Down
METTL7A	-1.02523	4.33594	73.6172	5.49e-15	2.81e-12	Down
CYP3A7	-2.40187	0.851003	71.9289	1e-14	4.91e-12	Down
HID1	-3.32579	0.573934	89.8802	1.07e-14	5.05e-12	Down
RHOB	0.837833	7.56487	71.9958	1.2e-14	5.45e-12	Up
ITPR1	0.82724	7.68081	71.3174	1.25e-14	5.46e-12	Up
HHLA2	-1.81521	1.68715	70.9297	1.43e-14	5.95e-12	Down
FGFBP1	-1.07009	3.99601	72.2524	1.46e-14	5.95e-12	Down
TAGLN	1.29718	3.14994	70.4435	1.7e-14	6.74e-12	Up
FRMD3	-1.07311	3.6304	68.7076	3.19e-14	1.22e-11	Down
ALYREF	-0.773306	7.26815	67.2463	5.42e-14	2.01e-11	Down
NKD2	0.867121	5.93136	66.9181	6.11e-14	2.2e-11	Up
ZBED6CL	-0.992505	4.35526	67.2621	8.79e-14	3.08e-11	Down
EHF	-2.09622	1.14601	65.8179	1.22e-13	4.12e-11	Down
MYH15	-1.78038	1.58191	64.9793	1.24e-13	4.12e-11	Down
RAB17	-1.10259	4.23536	75.6959	1.31e-13	4.24e-11	Down
CYP11A1	-1.30642	2.70874	65.7954	1.41e-13	4.42e-11	Down
CYP3A5	-1.0618	3.54663	64.5309	1.47e-13	4.5e-11	Down
EVA1A	-3.08518	0.384093	74.2603	1.5e-13	4.5e-11	Down
IQGAP3	0.842501	5.81968	63.4564	2.18e-13	6.37e-11	Up
HMG20B	0.777986	7.82982	63.4018	2.28e-13	6.49e-11	Up
COL4A1	0.766303	8.02253	62.9117	2.67e-13	7.31e-11	Up
TPBG	-0.920321	4.70829	63.832	2.68e-13	7.31e-11	Down
TM4SF1	0.766608	9.39043	62.0616	3.66e-13	9.76e-11	Up
GPNMB	0.848227	5.51422	61.0762	5.29e-13	1.38e-10	Up
ARRB1	-0.762639	6.97956	61.5024	7.01e-13	1.79e-10	Down
PRKCZ	0.788971	6.18339	59.2416	1.05e-12	2.64e-10	Up
BUB1B-PAK6	-1.6183	1.81496	60.1249	1.14e-12	2.79e-10	Down
RNF182	0.812035	5.58842	57.3383	2.17e-12	5.18e-10	Up
TCIM	0.863372	5.07281	57.31	2.19e-12	5.18e-10	Up
SULT1A4	-0.86768	4.9767	59.7108	2.57e-12	5.94e-10	Down
GBP2	-1.22887	2.53244	55.8062	3.9e-12	8.86e-10	Down
SLFN5	0.805767	5.71123	55.6883	4.67e-12	1.03e-09	Up
USH1C	0.991635	4.1324	56.4531	4.71e-12	1.03e-09	Up
SLC52A3	-2.87235	0.62591	72.2522	4.93e-12	1.03e-09	Down
ALPI	0.97183	6.49684	75.9236	4.96e-12	1.03e-09	Up
GPER1	-0.799541	5.3838	56.1656	4.98e-12	1.03e-09	Down
CSRP2	0.790855	5.71946	55.0136	5.29e-12	1.08e-09	Up
KLRG1	-1.33492	2.25206	54.9415	5.44e-12	1.09e-09	Down
SLC5A3	-0.707661	6.89549	54.672	6.03e-12	1.19e-09	Down
BACE2	0.714746	9.7038	54.1343	7.42e-12	1.45e-09	Up
LCK	-3.08084	-0.110954	55.9387	9.11e-12	1.75e-09	Down
C1orf216	-0.810168	5.12862	54.2957	1.22e-11	2.31e-09	Down
MMP17	0.88149	4.77055	53.6235	1.35e-11	2.51e-09	Up
TEK	-1.31738	2.19663	52.4462	1.43e-11	2.62e-09	Down
MFSD12	0.707457	9.06212	52.3697	1.5e-11	2.7e-09	Up
HSPA5	0.696847	9.70061	51.5758	2.01e-11	3.55e-09	Up
PRRG4	-0.740669	5.59552	51.5518	2.03e-11	3.55e-09	Down
RUNDC3B	-1.15701	2.59374	50.817	2.7e-11	4.67e-09	Down
ABLIM2	1.01022	3.41152	49.6675	4.25e-11	7.25e-09	Up
CLTCL1	0.712503	6.30512	49.2784	4.96e-11	8.34e-09	Up
ATP11C	-0.784678	4.75019	48.7472	6.13e-11	1.02e-08	Down
SORBS2	0.904913	4.09642	48.6579	6.35e-11	1.04e-08	Up
H2BC12	-0.714123	5.6726	48.3171	7.27e-11	1.15e-08	Down
MAP7	0.706498	6.50481	48.4699	7.3e-11	1.15e-08	Up
CCL2	-1.48003	1.65818	48.2932	7.34e-11	1.15e-08	Down
PAQR5	-0.66695	6.75592	48.2706	7.4e-11	1.15e-08	Down
NR4A3	0.904692	4.008	47.3948	1.05e-10	1.59e-08	Up
KCNJ18	0.861633	4.39071	47.3886	1.05e-10	1.59e-08	Up
C3orf80	-1.17395	2.39663	47.3112	1.09e-10	1.62e-08	Down
C19orf71	0.816053	4.84461	47.7382	1.1e-10	1.62e-08	Up
SIK2	0.680749	6.86297	47.2614	1.11e-10	1.62e-08	Up
PXDN	0.660337	9.38216	46.7839	1.34e-10	1.94e-08	Up
DLG2	-1.16926	2.39438	46.3012	1.63e-10	2.32e-08	Down
GNAZ	-0.721978	5.17147	45.8377	1.96e-10	2.76e-08	Down
PSD4	-0.828523	4.13665	45.5528	2.2e-10	3.07e-08	Down
DNER	1.17063	2.62322	45.5016	2.24e-10	3.09e-08	Up
NPIPB8	-2.22664	0.264562	45.3346	2.4e-10	3.27e-08	Down
H1-2	-0.702767	5.2881	44.1623	3.86e-10	5.2e-08	Down
MAB21L4	0.929302	3.57245	44.091	4.02e-10	5.37e-08	Up
TRNP1	-0.835743	3.84823	43.6307	4.79e-10	6.32e-08	Down
ATP9A	0.650691	6.99419	43.2685	5.55e-10	7.25e-08	Up
RSPO3	1.09098	2.78965	42.8797	6.51e-10	8.41e-08	Up
ALDH1L2	0.864246	3.9494	42.8331	6.71e-10	8.58e-08	Up
MYEOV	-0.75678	4.47324	41.8463	9.94e-10	1.26e-07	Down
PPP1R15A	0.636006	6.79875	41.2542	1.27e-09	1.58e-07	Up
ST6GALNAC6	-0.673175	5.55025	41.3649	1.27e-09	1.58e-07	Down
TMEM120B	-0.653615	5.83722	41.0926	1.36e-09	1.66e-07	Down
CCDC86	-0.777923	7.21323	54.5675	1.37e-09	1.67e-07	Down
AMPD2	-0.800818	6.89868	55.4024	1.78e-09	2.14e-07	Down
MAMDC2	1.29213	2.10953	40.2729	1.9e-09	2.27e-07	Up
ADGRD1	0.830399	3.8931	40.1852	1.97e-09	2.33e-07	Up
PNPLA6	-0.624354	7.5206	41.5714	2.32e-09	2.71e-07	Down
BICDL1	-0.861613	3.44402	39.8852	2.78e-09	3.21e-07	Down
H2BC5	-0.891874	3.11854	39.0427	3.17e-09	3.64e-07	Down
SLPI	-0.597769	7.27042	39.0293	3.31e-09	3.76e-07	Down
HK1	-0.587942	8.11966	38.915	3.35e-09	3.77e-07	Down
CPS1	0.612115	10.5067	38.6033	3.81e-09	4.25e-07	Up
COL7A1	0.600276	9.02652	38.3965	4.16e-09	4.57e-07	Up
STARD10	-0.746787	4.34341	38.497	4.17e-09	4.57e-07	Down
GSDME	0.746785	4.59851	38.3306	4.27e-09	4.64e-07	Up
NR4A1	0.627507	6.43437	38.2713	4.5e-09	4.85e-07	Up
BLCAP	-0.613764	6.11791	37.8994	5.12e-09	5.46e-07	Down
CLIP2	-0.642585	6.73151	40.9368	5.5e-09	5.82e-07	Down
OASL	-1.21611	1.90218	37.606	5.79e-09	6.08e-07	Down
S100A4	-0.596532	9.35077	38.3024	6.27e-09	6.52e-07	Down
RILPL2	-0.663254	4.93513	36.1232	1.08e-08	1.11e-06	Down
H2AC6	-0.689644	4.6245	36.0114	1.14e-08	1.15e-06	Down
RHOBTB1	0.631554	5.80793	35.985	1.15e-08	1.16e-06	Up
C1orf198	0.600013	6.43102	35.8761	1.2e-08	1.2e-06	Up
VAMP1	-0.82709	3.30446	35.8282	1.23e-08	1.21e-06	Down
HMMR	0.815296	3.94615	36.8669	1.28e-08	1.24e-06	Up
CYP26B1	-0.829767	3.24732	35.3528	1.5e-08	1.45e-06	Down
PI3	-1.54434	2.33175	54.4594	1.55e-08	1.48e-06	Down
DGKD	0.585451	6.96352	35.2724	1.55e-08	1.48e-06	Up
CPM	0.606101	5.99761	34.5869	2.08e-08	1.95e-06	Up
CRABP2	-0.684306	4.59657	34.3751	2.36e-08	2.19e-06	Down
CARD6	-1.5314	0.95837	34.2126	2.44e-08	2.26e-06	Down
LOC107984590	-1.67287	0.716841	34.4751	2.53e-08	2.31e-06	Down
IFI35	0.583674	6.32788	33.8319	2.88e-08	2.62e-06	Up
MAFA	-0.8959	2.976	34.7466	3.01e-08	2.67e-06	Down
MTUS2	-1.54236	0.910105	33.526	3.31e-08	2.9e-06	Down
CCL26	-1.51343	1.30013	36.5742	4.05e-08	3.5e-06	Down
KLHDC7B	0.844287	3.24218	32.9459	4.21e-08	3.59e-06	Up
PRICKLE2	-2.04847	-0.0181122	32.9448	4.21e-08	3.59e-06	Down
APOBEC3C	-0.585636	5.80094	32.8589	4.37e-08	3.7e-06	Down
SV2B	1.26852	1.85105	32.8454	4.43e-08	3.73e-06	Up
CCDC24	1.12721	2.33043	33.8401	4.48e-08	3.74e-06	Up
SPRY4	-0.993807	2.37465	32.7645	4.59e-08	3.81e-06	Down
H2BC21	-0.752209	3.56762	32.6808	4.72e-08	3.89e-06	Down
SEMA5A	1.3518	1.56027	31.7653	7.02e-08	5.57e-06	Up
FBXO27	-1.23478	1.6388	32.2621	7.04e-08	5.57e-06	Down
NES	-0.674768	4.33101	31.6571	7.36e-08	5.79e-06	Down
PALM3	-0.748544	3.50953	31.5306	7.78e-08	6.04e-06	Down
XYLT1	1.18428	1.96836	31.5154	7.83e-08	6.04e-06	Up
PLEKHG1	0.983025	2.53315	31.1051	9.36e-08	7.09e-06	Up
MXD4	-0.580304	5.80214	31.4026	9.42e-08	7.09e-06	Down
PDE7B	0.768848	3.53188	31.0109	9.75e-08	7.3e-06	Up
FBXO44	-0.639411	5.09338	32.5768	9.84e-08	7.32e-06	Down
TBC1D2	0.650733	7.08404	36.7665	1.01e-07	7.49e-06	Up
TCN1	-1.41618	0.994287	30.6555	1.14e-07	8.27e-06	Down
CRELD1	0.943938	2.6386	30.3144	1.32e-07	9.43e-06	Up
SNED1	0.70394	4.06988	30.2679	1.35e-07	9.57e-06	Up
LFNG	-0.708354	3.67475	30.1577	1.42e-07	9.99e-06	Down
EPHX1	-0.615306	7.67503	35.9653	1.43e-07	1e-05	Down
DDR2	0.711718	3.92272	29.979	1.53e-07	1.07e-05	Up
GLIS3	0.614035	5.02868	29.6867	1.74e-07	1.21e-05	Up
HJURP	0.601028	5.22173	29.5665	1.84e-07	1.27e-05	Up
TIMP3	-1.01026	5.94562	57.8026	1.85e-07	1.27e-05	Down
ZNF365	-1.46825	0.842318	29.4608	1.92e-07	1.29e-05	Down
CKAP2L	0.685678	4.4119	29.6934	2.15e-07	1.39e-05	Up
HPDL	-0.656428	4.69027	30.7642	2.18e-07	1.4e-05	Down
ACKR3	0.667508	4.35183	29.1767	2.18e-07	1.4e-05	Up
LIPH	-0.690077	3.81481	29.1374	2.28e-07	1.46e-05	Down
SEL1L	0.587318	5.35205	29.0627	2.29e-07	1.46e-05	Up
S100A3	-0.797075	2.96766	29.0004	2.36e-07	1.48e-05	Down
ETNPPL	-2.34894	-0.543689	28.9947	2.36e-07	1.48e-05	Down
CREG2	0.663847	4.33632	28.9033	2.46e-07	1.52e-05	Up
PAPPA	0.996957	2.33559	28.725	2.66e-07	1.63e-05	Up
RAPGEF3	-0.873289	2.85665	30.3261	2.8e-07	1.71e-05	Down
SDCCAG8	0.775638	3.29819	28.5843	2.83e-07	1.72e-05	Up
COL1A1	0.632405	4.6949	28.5743	2.84e-07	1.72e-05	Up
DOCK4	-0.905753	2.41193	28.3743	3.11e-07	1.85e-05	Down
ADGRG6	0.732147	3.70301	28.5737	3.37e-07	2e-05	Up
AXIN2	0.667219	4.17628	27.8109	3.99e-07	2.3e-05	Up
VSIR	-0.627157	4.48808	27.8868	4.06e-07	2.31e-05	Down
RETREG1	0.681132	4.03759	27.7453	4.11e-07	2.32e-05	Up
TLR4	-0.850572	2.67976	27.8967	4.13e-07	2.32e-05	Down
IL34	-0.717727	3.35539	27.7181	4.16e-07	2.32e-05	Down
GALNT13	1.87663	0.373526	27.5475	4.49e-07	2.49e-05	Up
EFNB2	-0.687954	3.55662	27.5102	4.56e-07	2.52e-05	Down
FBXO2	-0.747339	7.21316	41.3482	4.95e-07	2.72e-05	Down
SELENOP	0.718449	3.62966	27.3419	5.12e-07	2.81e-05	Up
MYLK3	0.585058	5.01689	27.2173	5.2e-07	2.84e-05	Up
PAK6	-1.53778	1.89236	40.0174	5.24e-07	2.84e-05	Down
ANO2	1.52416	0.921821	27.1672	5.32e-07	2.86e-05	Up
NEXN	0.702384	3.83403	27.3963	5.45e-07	2.92e-05	Up
IFITM1	-1.45747	0.692976	27.0202	5.68e-07	3.02e-05	Down
CYP1A1	-0.709323	3.41824	27.0599	5.81e-07	3.07e-05	Down
MALL	-0.829303	2.63416	26.7836	6.31e-07	3.29e-05	Down
CLDN2	1.35538	1.25189	26.7455	6.42e-07	3.34e-05	Up
CCL5	-1.12374	1.55795	26.7369	6.44e-07	3.34e-05	Down
DEPDC1	0.586658	5.08783	26.7194	7.13e-07	3.62e-05	Up
CLK1	0.595289	4.92718	26.5753	7.39e-07	3.73e-05	Up
KCNK3	-0.669945	3.61492	26.3295	7.73e-07	3.88e-05	Down
B4GALNT4	-0.594655	4.73446	26.5374	8.03e-07	4e-05	Down
PCSK1	0.770915	3.10472	26.1919	8.23e-07	4.07e-05	Up
MYT1L	0.885751	2.53725	25.9198	9.3e-07	4.54e-05	Up
BIVM-ERCC5	0.698982	3.67593	26.1078	9.35e-07	4.55e-05	Up
SLC9B2	-0.637239	3.90996	25.9019	9.37e-07	4.55e-05	Down
KCNH3	-0.689309	3.39457	25.7332	1.01e-06	4.88e-05	Down
LYSMD4	-0.636389	3.87123	25.6806	1.04e-06	4.96e-05	Down
GOLGA6L10	2.93876	-0.359691	27.6893	1.18e-06	5.57e-05	Up
MYZAP	-1.04428	2.84146	33.8686	1.22e-06	5.7e-05	Down
NDC80	0.613284	4.66814	25.6622	1.23e-06	5.74e-05	Up
F2RL1	-0.754386	2.91498	25.1802	1.3e-06	5.94e-05	Down
TNXB	-0.748772	5.75088	36.3363	1.3e-06	5.94e-05	Down
ANKFN1	-1.75199	0.0637475	25.2098	1.41e-06	6.37e-05	Down
TBC1D17	-0.591062	4.56337	25.1081	1.43e-06	6.43e-05	Down
HIC1	-1.28639	1.72012	30.2797	1.47e-06	6.61e-05	Down
SLCO4A1	-0.722626	7.82133	37.9372	1.64e-06	7.26e-05	Down
GIPR	-0.78112	2.77526	24.6901	1.7e-06	7.41e-05	Down
LHFPL2	-0.580053	4.48366	24.5841	1.7e-06	7.41e-05	Down
ZRANB3	1.00783	2.03986	24.5798	1.7e-06	7.41e-05	Up
H2AC18	-0.605886	4.14781	24.5345	1.74e-06	7.51e-05	Down
BMP2	0.768597	3.06446	24.6698	1.76e-06	7.57e-05	Up
NOG	-0.651558	3.78912	24.8172	2.09e-06	8.89e-05	Down
RARRES2	-0.941877	3.68904	35.257	2.14e-06	9.07e-05	Down
ACYP2	-0.609287	4.04876	24.0685	2.16e-06	9.13e-05	Down
FAM13C	0.699026	3.33088	24.0117	2.2e-06	9.3e-05	Up
PLD1	0.661209	3.66117	23.9132	2.31e-06	9.63e-05	Up
FZD4	-0.619635	3.77353	23.7309	2.51e-06	0.000103887	Down
CELF2	0.887471	2.36873	23.7138	2.53e-06	0.000103997	Up
MEF2B	-1.48074	0.487582	23.9159	2.53e-06	0.000103997	Down
BIRC7	0.75375	3.0185	23.6707	2.58e-06	0.000105354	Up
RNASE4	-1.06686	1.54248	23.59	2.67e-06	0.000108948	Down
SCIN	-0.637163	3.61902	23.566	2.71e-06	0.000110249	Down
SPAG16	0.704166	3.27501	23.4205	2.89e-06	0.000116177	Up
GALNTL6	1.30349	1.12505	23.1855	3.22e-06	0.000127687	Up
H2BC11	-0.876904	2.15314	23.1039	3.34e-06	0.000131701	Down
RNF208	-0.852569	2.26095	23.0962	3.35e-06	0.000131743	Down
RAB43	-0.730042	3.69311	26.6407	3.49e-06	0.000135181	Down
GJB5	-0.706049	3.31767	24.2203	3.55e-06	0.000136833	Down
SNTB1	0.757414	2.89972	22.9143	3.64e-06	0.000139618	Up
NOXO1	-0.746048	2.77515	22.8327	3.78e-06	0.000144045	Down
DENND2D	-1.95834	-0.429254	22.8227	3.8e-06	0.000144257	Down
NKD1	1.00905	1.91417	22.7754	3.88e-06	0.000146521	Up
PDK1	0.601663	4.14703	22.679	4.06e-06	0.000152214	Up
FAH	0.787466	2.71204	22.5629	4.28e-06	0.000160071	Up
DAAM1	-0.608298	3.6916	22.5506	4.3e-06	0.000160488	Down
MNX1	-0.643237	3.40871	22.4281	4.55e-06	0.000168766	Down
KIAA1614	0.660291	3.44423	22.3871	4.64e-06	0.000170949	Up
TGFB3	-0.774744	2.53189	22.3737	4.67e-06	0.000171493	Down
EGLN3	-0.764024	2.91337	23.563	4.89e-06	0.000178886	Down
CREB3L4	0.598086	4.10301	22.2063	5.04e-06	0.000183567	Up
RAET1E	-0.793997	2.42545	22.1123	5.27e-06	0.000188872	Down
ENPP1	0.616762	3.88504	22.1121	5.27e-06	0.000188872	Up
TSHZ2	0.58605	4.22902	21.8571	5.92e-06	0.000210696	Up
AGT	0.662414	3.36231	21.6678	6.47e-06	0.00022798	Up
GRIP2	-0.693304	3.27502	22.7987	6.71e-06	0.000234693	Down
FAM72A	0.731779	2.95731	21.4221	7.57e-06	0.000259009	Up
ANK1	-0.625786	3.37987	21.302	7.66e-06	0.000261074	Down
ISYNA1	-1.19719	0.944619	21.2779	7.75e-06	0.000262253	Down
CDC25C	0.585696	4.08362	21.2766	7.75e-06	0.000262253	Up
GPR3	-1.06682	1.31003	21.0643	8.55e-06	0.000285198	Down
PTPRR	1.30829	0.937091	21.0393	8.65e-06	0.000286962	Up
PROB1	-0.661138	3.09473	20.9933	8.84e-06	0.000291602	Down
ALOX12B	-0.789097	2.35246	20.9275	9.11e-06	0.000299048	Down
TMEM158	-0.740289	2.62361	20.9018	9.22e-06	0.000301837	Down
POU2F3	-1.5108	0.129481	20.7012	1.01e-05	0.000327008	Down
ALOXE3	-1.10053	1.18981	20.6931	1.02e-05	0.000327391	Down
DOK7	0.612264	3.89493	21.0092	1.04e-05	0.000334644	Up
PID1	-0.665448	3.01899	20.6252	1.05e-05	0.000335272	Down
TNFRSF14	1.21368	1.1685	20.4567	1.13e-05	0.000359859	Up
VEPH1	0.688201	3.0236	20.3902	1.17e-05	0.00036836	Up
PLCD4	-1.59508	-0.0438435	20.1612	1.3e-05	0.00040579	Down
CENPE	0.68538	3.8446	22.6794	1.34e-05	0.000414369	Up
TCF7	0.739231	2.70407	20.0138	1.4e-05	0.000425054	Up
PAN2	0.639351	3.29395	19.9913	1.41e-05	0.000426376	Up
GBP4	-1.63867	-0.143696	19.9725	1.42e-05	0.000429094	Down
MYH14	0.833106	2.26931	19.9056	1.47e-05	0.000439512	Up
ELOVL6	-0.691533	2.75167	19.8864	1.48e-05	0.000441312	Down
BEST1	0.729709	2.73809	19.7869	1.55e-05	0.000459058	Up
NEIL3	0.647524	3.21746	19.7066	1.61e-05	0.000472007	Up
D2HGDH	0.72441	2.7103	19.3186	1.93e-05	0.0005559	Up
MCTP2	0.751424	2.56701	19.2148	2.03e-05	0.000581013	Up
C15orf62	-0.81513	2.14352	19.1045	2.2e-05	0.00062104	Down
FAM222A	-0.676919	2.77952	18.8912	2.37e-05	0.000659838	Down
HPD	0.616797	3.32993	18.6463	2.66e-05	0.000722703	Up
NCF2	-1.21426	0.627278	18.489	2.86e-05	0.000768325	Down
PLCH1	1.41816	0.533259	18.4705	2.96e-05	0.000787824	Up
CLEC7A	-1.62655	-0.26753	18.4177	2.96e-05	0.000787824	Down
CACNA1D	0.898956	1.95447	18.4003	3.01e-05	0.000796994	Up
DEPTOR	-0.805336	2.0432	18.1901	3.3e-05	0.000865456	Down
TGFA	-0.640386	2.89465	18.0769	3.48e-05	0.000910213	Down
LOC107984638	-1.07475	1.12016	18.1401	3.67e-05	0.00095181	Down
IMMP2L	0.654154	2.95324	17.7952	3.98e-05	0.0010022	Up
MORN4	0.621599	3.16312	17.7383	4.09e-05	0.00101719	Up
GJD3	-0.660518	2.70431	17.5472	4.48e-05	0.001092	Down
FAM167B	-1.11207	3.38089	31.7622	4.63e-05	0.00112316	Down
CTNNBIP1	0.608	3.21982	17.3214	4.99e-05	0.00119255	Up
GPR158	0.961044	1.75404	17.7656	5.14e-05	0.00122345	Up
IFIT1	-0.794388	2.01866	17.1564	5.39e-05	0.00127305	Down
ABHD16B	-0.762358	2.16178	17.0701	5.64e-05	0.00132481	Down
HBA1	-0.769883	2.08553	16.9833	5.86e-05	0.00136727	Down
PLEKHF1	0.859365	1.97261	16.9869	5.95e-05	0.00138644	Up
NEBL	0.593065	3.2657	16.9371	5.99e-05	0.00139259	Up
CSF1R	1.13235	1.02658	16.9128	6.06e-05	0.0014062	Up
CARMIL2	-0.817976	1.89644	16.8529	6.24e-05	0.00143633	Down
DPF1	-0.785151	2.00155	16.701	6.71e-05	0.00153053	Down
SORBS1	0.667932	2.79217	16.7038	6.79e-05	0.00154508	Up
PRDM12	-1.2196	0.487332	16.5996	7.22e-05	0.00162773	Down
NEK11	0.775468	2.2286	16.3696	8.03e-05	0.00178451	Up
RHBDL3	-0.610495	2.97439	16.3943	8.16e-05	0.00180504	Down
SYTL4	-1.38398	-0.00808279	16.1781	8.63e-05	0.00188102	Down
ZNF284	-0.722893	2.20749	16.1106	8.92e-05	0.00193978	Down
SHC3	-0.748483	2.08834	16.0885	9.01e-05	0.00195366	Down
PAPLN	0.647995	2.84712	16.1153	9.09e-05	0.00196626	Up
H4C8	-0.993894	1.08827	15.9531	9.62e-05	0.00206361	Down
PTP4A3	0.979784	1.38376	15.9317	9.72e-05	0.00207071	Up
ADRA2C	-0.825658	1.74723	15.9027	9.86e-05	0.00209263	Down
TESPA1	-0.753351	2.03533	15.7532	0.000105963	0.002238	Down
DUSP18	-1.0326	0.992526	15.8146	0.00010722	0.00226066	Down
FDXACB1	-1.01816	0.995696	15.7006	0.000108808	0.00227846	Down
TSPAN18	0.605467	3.00276	15.5437	0.000117275	0.00242678	Up
FBXL22	-1.20412	0.354551	15.4022	0.000125609	0.00256891	Down
PDZK1IP1	0.639624	2.75145	15.3887	0.000126433	0.00258147	Up
CRYBG1	-0.640384	2.55132	15.3737	0.000127358	0.00259603	Down
FICD	0.637013	2.74952	15.3525	0.000128678	0.00260563	Up
CERS4	-0.786101	1.81977	15.256	0.000134853	0.00269509	Down
ADAT3	-0.648933	2.51951	15.1774	0.000140105	0.00275077	Down
SLC4A11	-0.654973	2.43773	15.1255	0.000143684	0.00281652	Down
ZNF341	-0.62823	2.6564	15.1356	0.000144221	0.00282255	Down
NR6A1	-0.719365	2.11801	15.0042	0.000152421	0.00295943	Down
KHDC1	-0.669367	2.39672	15.0089	0.000153368	0.00297312	Down
BORCS8-MEF2B	0.738316	2.17742	14.873	0.000162485	0.00310087	Up
FGF11	-0.614848	2.67923	14.7919	0.000169041	0.00320108	Down
STXBP6	-0.661151	2.3781	14.78	0.000170024	0.00320979	Down
ODAD2	0.60182	3.00234	14.7817	0.000180814	0.00336687	Up
EPHA7	0.607801	2.84071	14.6229	0.000183582	0.00340807	Up
CYP24A1	0.773321	1.98942	14.4973	0.000195209	0.00356992	Up
B3GNT4	-0.854886	1.4174	14.439	0.000200865	0.00365699	Down
AKR1C1	-0.984116	0.908342	14.3701	0.000207753	0.00375045	Down
CPAMD8	0.919506	1.38458	14.3581	0.000208979	0.00376562	Up
ERVV-2	0.670578	2.42302	14.3455	0.000210268	0.00378329	Up
PGF	-1.18374	0.309989	14.3284	0.000212042	0.00380962	Down
FES	-1.12923	0.436946	14.251	0.000220236	0.0039167	Down
STAC	-0.949716	1.02561	14.2022	0.000225574	0.00398851	Down
MXRA8	-0.632911	2.52744	14.1875	0.000235476	0.00414566	Down
GGT2	0.90353	1.57528	14.3906	0.000239335	0.00419155	Up
SLC6A16	-0.792254	1.66235	13.9898	0.000250368	0.00432713	Down
ANKRD63	-1.10915	0.497027	13.8651	0.000271035	0.00462569	Down
CHST6	-0.663845	2.31854	13.7366	0.000303187	0.00500176	Down
ARTN	-0.689325	2.09886	13.4958	0.000319348	0.00521106	Down
IFIT2	-0.721433	1.96981	13.3674	0.000349793	0.00560353	Down
NPIPA3	-0.896817	2.45605	17.1578	0.00038545	0.0060717	Down
KCP	1.47883	-0.135454	13.0842	0.000391463	0.00614277	Up
NPY4R	0.753266	1.90911	13.0784	0.000392589	0.00615256	Up
LOC102724788	0.903017	1.28615	13.0022	0.000407721	0.00632509	Up
FAAH2	0.686066	2.16748	12.7263	0.000467601	0.00704906	Up
SH2D5	0.582707	2.74149	12.6667	0.000481679	0.00720816	Up
NECAB2	0.979861	1.00004	12.6556	0.000484343	0.00723038	Up
ADORA1	-0.951005	0.80299	12.6157	0.000494082	0.00734005	Down
THRB	-0.697403	1.90757	12.5959	0.000498966	0.00739471	Down
TRABD2B	0.605274	2.52934	12.4616	0.000533503	0.00777508	Up
TMIE	1.06359	0.686901	12.3472	0.000564857	0.00811635	Up
PERM1	0.937881	1.07965	12.3325	0.000569018	0.00815753	Up
PARP10	0.96097	1.01389	12.3315	0.000569296	0.00815753	Up
FGF12	0.873015	1.30098	12.2959	0.000579517	0.0082689	Up
ADORA2A	-0.774692	1.46007	12.1981	0.000608573	0.00861338	Down
TLN2	0.681255	2.10004	12.1498	0.000623447	0.00878338	Up
WDR86	-0.807617	1.31905	12.1403	0.000626416	0.00880499	Down
IQCG	0.961795	0.919806	11.9308	0.00069574	0.00956224	Up
C14orf132	-0.988489	0.593276	11.8746	0.000715622	0.00973547	Down
ARHGAP25	-0.949647	0.66974	11.7238	0.000771948	0.0102851	Down
COL9A2	0.697395	2.00743	11.71	0.000779977	0.0103471	Up
AOX1	-0.788676	1.29881	11.376	0.000919722	0.0118177	Down
RASL11A	-0.820747	1.16363	11.2194	0.00099542	0.0125796	Down
PRIMPOL	0.638977	2.60345	11.9143	0.00105297	0.0131579	Up
ABCA4	1.07951	0.466267	11.1002	0.00105726	0.0131968	Up
ADGRE1	-1.04873	0.251809	11.0728	0.00107205	0.0133284	Down
PGGHG	0.720903	1.7081	10.9487	0.00114159	0.0139665	Up
IL7R	-0.803319	1.18148	10.8075	0.00122768	0.0147985	Down
MVB12B	0.674329	1.94317	10.7907	0.00123687	0.0148946	Up
EN2	-0.827613	1.01605	10.7118	0.00128747	0.0153533	Down
C4orf50	-0.839968	0.959444	10.6554	0.00132495	0.0157086	Down
SP6	-0.884864	0.774874	10.6428	0.00133344	0.0157941	Down
NYAP1	-0.716052	1.54345	10.6016	0.0013679	0.0161089	Down
MYPN	0.656371	1.97675	10.5599	0.00139091	0.0163172	Up
TIAF1	-0.987452	0.353303	10.4959	0.00143701	0.0166223	Down
ZNF165	0.918006	0.853381	10.3616	0.00153893	0.0175667	Up
JMJD7-PLA2G4B	0.85982	1.19098	10.4756	0.0015685	0.0178669	Up
CILP2	-0.915201	0.671538	10.3588	0.00158417	0.0179165	Down
WASF3	-1.02701	0.169625	10.1435	0.00172041	0.0190533	Down
KRT34	0.727804	1.54699	10.0927	0.00176577	0.0193981	Up
ST3GAL5	-0.655189	1.73444	10.0885	0.00176953	0.0194221	Down
ANO9	0.659821	1.88504	10.0501	0.00180469	0.0196769	Up
RAET1L	-0.904432	0.625015	10.0555	0.00180718	0.0196769	Down
MAST4	-0.643526	1.80696	10.0447	0.0018097	0.0196869	Down
BOLA2B	-1.57878	1.46445	17.3008	0.0019446	0.0208403	Down
CLGN	0.583845	2.79643	10.5914	0.00206661	0.0219182	Up
TEX9	0.730651	1.46019	9.77872	0.00207445	0.0219824	Up
SMPDL3A	-0.73142	1.2815	9.76167	0.00209273	0.0221378	Down
TMEM121	-0.734321	1.23645	9.61852	0.00225276	0.0232886	Down
GPD1	0.934452	0.631834	9.60298	0.00227087	0.0234364	Up
NR5A2	-0.619806	1.84296	9.58963	0.00228655	0.0235319	Down
ACCS	0.77559	1.28001	9.54399	0.00234298	0.023939	Up
FHIT	0.955002	0.557825	9.53606	0.00235058	0.0239568	Up
ANK2	0.613511	2.06565	9.53006	0.00235987	0.0240315	Up
TYW1B	-0.757926	1.11283	9.44602	0.00246239	0.0248441	Down
CAMK2N2	-0.812915	0.849344	9.34639	0.00259247	0.0256965	Down
NPHS1	1.18944	-0.025649	9.37186	0.00262274	0.0259336	Up
TTC21A	1.03391	0.278417	9.27638	0.0026881	0.0264715	Up
TMPPE	-0.81199	0.850385	9.25042	0.00272665	0.0267242	Down
LOC100133315	0.71264	1.45562	9.21756	0.00277121	0.02701	Up
S1PR1	-1.03413	-0.0104126	9.11358	0.00292468	0.028126	Down
MYB	-0.674677	1.4618	9.02856	0.00305899	0.029017	Down
NFE2	-0.630255	1.64982	8.8762	0.00330858	0.0306875	Down
H3C6	-0.665563	1.44606	8.80574	0.00343222	0.0314539	Down
RASD2	-0.590636	1.90312	8.77885	0.0034832	0.0317908	Down
FAR2	-0.720102	1.15803	8.67181	0.00368046	0.0332364	Down
LOC102724200	1.52852	0.54582	11.1253	0.00388235	0.034547	Up
CYP39A1	-0.966022	0.108847	8.55292	0.0039163	0.0347517	Down
CACNA1E	-0.82414	0.6447	8.48412	0.00406262	0.0358393	Down
PLEKHN1	0.610482	1.82733	8.35711	0.00433912	0.0377627	Up
SMC1B	1.16227	-0.159289	8.34454	0.00439893	0.038121	Up
SLC6A12	-3.14417	4.68055	48.929	0.00448136	0.03859	Down
TMEM17	0.60312	1.82812	8.27436	0.00453167	0.0389413	Up
TTC30B	1.0891	-0.0352754	8.09098	0.00501396	0.0419116	Up
LRRC56	-0.591003	1.69001	8.07331	0.00503698	0.0419896	Down
HPGD	-0.585237	1.73036	7.98597	0.00527426	0.0435877	Down
TOX	0.901133	0.423597	7.95099	0.00537248	0.0440277	Up
BOC	-1.00052	-0.127972	7.86288	0.00562833	0.0454676	Down
SLC12A3	-0.735441	0.869152	7.76043	0.00594166	0.0472522	Down
C7orf31	0.849886	0.571471	7.75873	0.00594702	0.0472642	Up
SLC25A41	-0.921548	0.0815482	7.7098	0.0061031	0.0481306	Down
TMEM213	-1.01749	-0.224335	7.66607	0.00624618	0.0488197	Down
LRRK2	-0.811807	0.476606	7.65983	0.00626689	0.0489504	Down
PADI1	-0.910989	0.108893	7.65068	0.00629735	0.049157	Down
FUT3	-0.941298	-0.00732217	7.63297	0.00635678	0.0495263	Down
PRSS56	0.934599	0.279673	7.62585	0.00638084	0.0496193	Up
