# Supplementary material for: β-caryophyllene sensitizes hepatocellular carcinoma cells to chemotherapeutics and inhibits cell malignancy through targeting MAPK signaling pathway
Source: Front Pharmacol. 2024 Dec 13;15:1492670. doi: 10.3389/fphar.2024.1492670 (PMC11671526; doi:10.3389/fphar.2024.1492670)
Supplement: Supplementary file 7 [file Table7.xlsx]

## Sheet: Survival analysis
Supplementary Table S7. The DEGs in BCP-treated HepG2 cells with significant association with the prognoses of the patients in TCGA-LIHC dataset
Gene	coef	HRs	se(coef)	z	KM pvalue	change
ALYREF	0.400145	1.49204	0.0968463	4.13175	0.00104819	Down
ZBED6CL	0.175217	1.19151	0.0801424	2.18633	0.0037259	Down
PAQR5	0.139584	1.1498	0.0569269	2.452	0.028185	Down
GNAZ	0.178867	1.19586	0.057839	3.0925	0.0341434	Down
TRNP1	0.201589	1.22334	0.045334	4.44675	0.0291153	Down
TMEM120B	0.756645	2.13111	0.180859	4.18361	0.00150562	Down
CYP26B1	0.306218	1.35828	0.0672769	4.5516	0.00193335	Down
HPDL	0.323921	1.38254	0.0932515	3.47363	0.0183893	Down
RAPGEF3	-0.449436	0.637988	0.202164	-2.22313	0.0342191	Down
LYSMD4	0.408537	1.50462	0.133206	3.06697	0.0188501	Down
SCIN	0.532801	1.7037	0.138475	3.84762	0.00154574	Down
DPF1	0.561756	1.75375	0.215813	2.60297	0.000173034	Down
ZNF284	0.566067	1.76133	0.183295	3.08828	0.030703	Down
ZNF341	0.349471	1.41832	0.109939	3.17878	0.00632277	Down
NR6A1	0.424382	1.52864	0.107095	3.96266	0.00463474	Down
B3GNT4	0.382597	1.46609	0.171858	2.22624	0.00218226	Down
PGF	0.21926	1.24515	0.0716213	3.06138	0.000828831	Down
CHST6	0.712338	2.03875	0.257845	2.76265	0.043849	Down
ARTN	0.39893	1.49023	0.151147	2.63935	0.023239	Down
MYB	0.67839	1.9707	0.175433	3.86696	0.00705009	Down
CACNA1E	0.188011	1.20685	0.25912	0.725576	0.035133	Down
BOC	-0.52814	0.589701	0.240828	-2.19302	0.00390696	Down
PDK4	-0.125001	0.882496	0.0515344	-2.42559	0.0371154	UP
RHOB	-0.0963511	0.908145	0.0802429	-1.20074	0.0273554	UP
SORBS2	-0.214855	0.806659	0.0816985	-2.62985	0.000402947	UP
CPS1	-0.0955752	0.90885	0.0282377	-3.38466	0.00116796	UP
FAAH2	-0.121857	0.885275	0.078161	-1.55905	0.0359969	UP
