# Supplementary material for: β-caryophyllene sensitizes hepatocellular carcinoma cells to chemotherapeutics and inhibits cell malignancy through targeting MAPK signaling pathway
Source: Front Pharmacol. 2024 Dec 13;15:1492670. doi: 10.3389/fphar.2024.1492670 (PMC11671526; doi:10.3389/fphar.2024.1492670)
Supplement: Supplementary file 8 [file Table8.xlsx]

## Sheet: Sheet 1
Supplementary Table S8. Univariate Cox's regression analyses of the three DEGs involved in the MAPK signaling pathway
Gene	groups_rep	TPM
PGF	C1	1.32326
PGF	C2	2.14711
PGF	T1	0.95852
PGF	T2	0.659544
PGF	T3	0.660635
ARTN	C1	4.58416
ARTN	C2	6.29493
ARTN	T1	3.7401
ARTN	T2	2.96795
ARTN	T3	3.39755
CACNA1E	C1	1.93716
CACNA1E	C2	2.04853
CACNA1E	T1	1.5344
CACNA1E	T2	1.13065
CACNA1E	T3	0.707823
